# Supplementary material for: Differential hypo-osmotic stress responses and regulatory mechanisms of Aspergillus sydowii in amphipod guts and hadal sediments
Source: Appl Environ Microbiol. 2025 Oct 29;91(11):e01448-25. doi: 10.1128/aem.01448-25 (PMC12628754; doi:10.1128/aem.01448-25)
Supplement: Table S4 — Summary of differential genes in two strains of A. sydowii under hypotonic conditions. [file aem.01448-25-s0002.xlsx]

## Sheet: Tab S4
Table S4 Summary of differential genes in two strains of A. sydowii under hypotonic conditions
Gene ID	Gene Name	Description	log2FC(X1vsX5)	Qvalue	log2FC(D1vsD5)	Qvalue
Cluster-182.6661	--	--	1.0599	0.0034421	-2.1607	0.0015827
Cluster-182.6669	--	--	1.3015	0.001945	-1.2513	0.0064912
Cluster-182.1779	--	--	1.1786	3.09e-06	-1.4505	5.9e-26
Cluster-182.4688	--	--	1.2753	1.07e-17	-2.5975	1.89e-14
Cluster-182.4683	--	--	1.8412	6.16e-47	-1.1095	2.27e-13
Cluster-182.6300	--	--	1.9846	2.8e-10	-1.0316	4.38e-21
Cluster-182.6849	--	--	4.104	0.0016551	-2.4834	2.19e-11
Cluster-182.6985	--	--	2.1001	0.027152	-2.6222	1.41e-14
Cluster-182.2825	SNIP1	smad nuclear-interacting protein 1	1.2315	3.24e-46	-1.3676	2.96e-68
Cluster-182.4581	--	--	1.2534	7.27e-23	-1.6499	9.85e-149
Cluster-182.4397	--	--	1.2716	1.76e-44	-1.2339	1.96e-31
Cluster-182.6683	NEU1	sialidase-1	1.3697	0.01376	-1.1474	3.23e-12
Cluster-182.6428	--	--	2.9189	1.45e-05	-2.6149	0.0006539
Cluster-182.6426	--	--	2.8288	0.0001203	-1.734	0.048593
Cluster-182.6427	--	--	2.8635	7.23e-05	-1.7116	0.016303
Cluster-182.2351	E1.13.12.4	lactate 2-monooxygenase	1.0869	3.44e-08	-1.3216	1.1e-09
Cluster-182.6588	--	--	3.1661	7.22e-05	-2.174	0.0043487
Cluster-182.4730	GNA	guanine nucleotide-binding protein subunit alpha, other	1.5615	1.67e-17	-1.4945	4.86e-29
Cluster-182.6916	--	--	1.2647	0.031791	-1.3036	3.54e-06
Cluster-182.2704	--	--	1.299	5.23e-42	-1.311	1.52e-83
Cluster-182.407	--	--	3.458	0.0034236	-3.8804	0.0022116
Cluster-182.961	--	--	2.6436	7.01e-10	-1.186	0.022078
Cluster-182.1070	--	--	1.0811	0.00011592	-1.3974	9.04e-08
Cluster-182.424	otsA	trehalose 6-phosphate synthase	1.7254	6.27e-05	-2.6628	1.06e-05
Cluster-182.5599	--	--	1.6981	3.71e-16	-1.3965	2.28e-71
Cluster-1402.0	--	--	3.4606	0.0028285	-3.4637	0.037083
Cluster-182.7346	--	--	2.5968	0.00072145	-1.2194	0.0027781
Cluster-182.462	--	--	4.9855	0.00082492	-2.7722	0.012446
Cluster-182.696	--	--	3.9801	3.14e-28	-4.9166	0.029171
Cluster-182.5861	--	--	NA	NA	-2.7824	0.00083202
Cluster-182.1626	--	--	-1.2264	0.092112	-1.0945	3.7e-05
Cluster-182.5677	E3.8.1.2	2-haloacid dehalogenase	-0.59101	0.20729	-1.0693	6.32e-07
Cluster-182.275	--	--	-0.63193	0.53319	-1.2264	0.0002954
Cluster-182.6217	--	--	-0.053727	0.91029	-1.9683	3.23e-28
Cluster-182.5410	--	--	-0.6717	0.025164	-1.0587	0.016362
Cluster-182.3796	--	--	-0.82375	1.72e-24	-1.1645	2.3e-67
Cluster-182.1482	--	--	-0.22211	0.45239	-1.7243	0.00028403
Cluster-182.4426	--	--	-0.39235	0.042034	-1.4758	1.29e-07
Cluster-1422.0	--	--	-1.8643	0.76934	-5.0028	0.020783
Cluster-182.717	E3.1.3.8	3-phytase	-1.3964	0.45282	-1.2294	4.69e-13
Cluster-182.3534	--	--	-0.48392	1.3e-06	-1.5278	4.69e-214
Cluster-2440.0	--	--	0.49016	0.79686	-4.1953	0.042058
Cluster-182.2150	--	--	-0.82735	7.79e-25	-1.0787	6.24e-123
Cluster-182.2152	glpQ	glycerophosphoryl diester phosphodiesterase	-0.069147	0.75434	-1.6632	1.23e-44
Cluster-182.5435	--	--	-0.98327	2.31e-16	-1.5312	1.08e-48
Cluster-960.0	abcb1	ATP-binding cassette, subfamily B (MDR/TAP), member 1	-3.1906	0.58793	-5.6878	0.0018062
Cluster-182.526	--	--	1.3994	0.36162	-2.6111	2.77e-05
Cluster-182.6848	cysS	cysteinyl-tRNA synthetase	-0.03831	0.98062	-1.1476	0.0097589
Cluster-182.4912	--	--	-0.76042	0.0010958	-1.2606	1.73e-15
Cluster-182.737	--	--	-0.088915	0.87572	-1.5644	1.53e-16
Cluster-182.738	--	--	-0.70605	0.68983	-1.0283	2.13e-07
Cluster-182.2078	dal5	MFS transporter, ACS family, DAL5 transporter family protein	-0.87928	9.35e-12	-1.3218	5.95e-14
Cluster-2133.0	--	--	-1.5697	0.28844	-1.3265	0.0028901
Cluster-182.6988	--	--	NA	NA	-3.8336	1.46e-10
Cluster-182.6980	SLC39A1_2_3	solute carrier family 39 (zinc transporter), member 1/2/3	NA	NA	-3.4724	8.06e-12
Cluster-182.2387	RSA4, NLE1	ribosome assembly protein 4	0.70935	1.7e-29	-1.0353	2.54e-71
Cluster-182.6721	--	--	4.3301	0.34476	-1.3157	6.95e-70
Cluster-182.6720	--	--	1.161	0.20395	-1.262	3.11e-05
Cluster-182.4764	SLC25A11, OGC	solute carrier family 25 (mitochondrial oxoglutarate transporter), member 11	-0.50187	0.085622	-1.1146	1.33e-18
Cluster-182.506	--	--	NA	NA	-1.931	0
Cluster-182.4022	--	--	-0.34917	4.92e-05	-1.3635	1.46e-102
Cluster-182.1474	ME2, sfcA, maeA	malate dehydrogenase (oxaloacetate-decarboxylating)	-0.933	2.85e-16	-1.6637	1.19e-88
Cluster-182.7098	--	--	-1.0524	0.7545	-1.9728	6.91e-07
Cluster-182.1121	--	--	0.10897	0.85849	-1.7995	1.45e-14
Cluster-182.1124	--	--	-1.883	0.18409	-2.9152	2.76e-88
Cluster-182.6223	abfA	alpha-L-arabinofuranosidase	0.095974	0.85835	-1.6383	1.94e-16
Cluster-182.6707	--	--	-0.30071	0.76544	-1.3471	2.28e-20
Cluster-182.313	--	--	NA	NA	-1.8103	0.0017847
Cluster-182.567	--	--	-1.2199	0.27854	-1.4648	2.28e-14
Cluster-182.772	--	--	-0.49316	0.83784	-1.6145	0.013558
Cluster-182.223	--	--	-0.087803	0.9392	-1.8267	1.24e-07
Cluster-182.3134	--	--	-0.58816	6.66e-08	-1.0535	1.88e-38
Cluster-182.6942	YAT	yeast amino acid transporter	0.96026	0.088537	-1.1023	0.00015033
Cluster-182.6947	--	--	NA	NA	-1.1013	0.0013616
Cluster-182.4540	ohyA, sph	oleate hydratase	-0.21193	0.016143	-1.4203	1.57e-66
Cluster-182.4546	--	--	0.24162	0.18888	-1.1276	5.18e-61
Cluster-182.6761	--	--	NA	NA	-2.8439	4.29e-10
Cluster-182.4725	--	--	-1.9198	0.25297	-1.8676	0.046471
Cluster-182.1802	--	--	0.48725	6.43e-06	-1.0916	5.68e-69
Cluster-182.1800	--	--	0.53086	0.79476	-1.5359	3.83e-34
Cluster-2128.0	--	--	-0.75546	0.5675	-2.5356	0.037815
Cluster-182.7407	--	--	-1.3294	0.40741	-1.5184	0.00016609
Cluster-182.7153	--	--	-0.97374	0.26536	-1.3046	0.029373
Cluster-182.7151	--	--	-1.7906	0.56278	-3.6575	4.4e-16
Cluster-182.337	--	--	NA	NA	-1.4681	3.02e-66
Cluster-182.6966	ALDH	aldehyde dehydrogenase (NAD+)	1.982	0.21674	-1.0094	1.12e-06
Cluster-182.6969	--	--	NA	NA	-1.557	0.024942
Cluster-500.0	--	--	NA	NA	-1.2816	0.032218
Cluster-2243.0	--	--	-0.61186	0.86931	-2.0893	0.00017623
Cluster-182.6860	--	--	NA	NA	-1.119	0.0048292
Cluster-182.1826	--	--	-1.1744	0.19612	-1.4712	5.59e-11
Cluster-182.3083	--	--	-0.51045	3.86e-17	-1.225	3.64e-98
Cluster-182.6907	JEN	MFS transporter, SHS family, lactate transporter	-0.89162	0.53539	-2.0285	1.03e-23
Cluster-182.6906	--	--	0.74414	0.84974	-2.9431	1.04e-27
Cluster-1698.0	IMA, malL	oligo-1,6-glucosidase	-3.4522	0.52026	-4.8256	0.043016
Cluster-182.43	--	--	0.92199	0.62708	-1.0251	0.021752
Cluster-182.6231	--	--	0.11293	0.92906	-1.1773	2.57e-05
Cluster-182.4509	--	--	-0.67627	0.48539	-2.1263	0.00034977
Cluster-2007.0	--	--	-1.023	0.59954	-1.2503	0.044901
Cluster-1678.0	--	--	-0.45668	0.87249	-1.4341	4.87e-07
Cluster-182.2483	--	--	-0.89215	7.56e-54	-1.0016	1.59e-92
Cluster-1797.0	--	--	-2.4128	0.54324	-2.0216	0.01438
Cluster-1321.0	E4.2.2.10	pectin lyase	-1.2311	0.6986	-2.5815	3.81e-05
Cluster-182.6922	--	--	NA	NA	-1.7168	1.35e-26
Cluster-182.6252	HELE	helvolic acid biosynthesis 3-ketosteroid Delta1-dehydrogenase	-0.24893	0.47293	-1.8237	3.43e-12
Cluster-182.2077	E3.2.1.22B, galA, rafA	alpha-galactosidase	-0.60299	9.9e-06	-1.1235	7.08e-22
Cluster-182.5528	--	--	-0.44301	0.036688	-1.4129	7.42e-17
Cluster-182.1316	--	--	0.064935	0.84421	-1.2699	3.75e-27
Cluster-1237.0	--	--	0.79725	0.86955	-3.3228	0.011366
Cluster-182.2941	GST, gst	glutathione S-transferase	-0.97578	1.69e-28	-1.3826	2.89e-121
Cluster-182.5023	--	--	-0.72537	0.0015286	-1.5982	4.88e-20
Cluster-182.323	--	--	0.51045	0.38469	-1.0529	0.003696
Cluster-182.326	--	--	-0.50971	0.90998	-1.3285	0.039915
Cluster-182.621	--	--	-0.68551	0.022542	-1.7838	3.02e-08
Cluster-182.7011	--	--	-1.4781	0.18576	-1.5084	0.0032684
Cluster-1654.0	--	--	1.7588	0.78479	-6.0891	0.000858
Cluster-2531.0	--	--	-0.935	0.27379	-1.5091	0.029954
Cluster-1484.1	--	--	-1.2644	0.75296	-1.6239	0.022028
Cluster-182.5747	--	--	-0.75914	3.96e-06	-1.637	2.24e-06
Cluster-182.5294	--	--	-0.22802	0.48526	-2.8498	0.00017697
Cluster-182.1539	--	--	-0.31525	0.85224	-3.0302	6.41e-119
Cluster-182.4169	--	--	-0.94654	1.16e-05	-1.2896	3.46e-19
Cluster-2154.0	ALDH	aldehyde dehydrogenase (NAD+)	-1.8926	0.21698	-1.8486	0.030147
Cluster-182.2182	--	--	-0.25742	0.63969	-3.1125	1.62e-45
Cluster-2514.0	--	--	0.0099567	0.9988	-2.8156	0.03972
Cluster-1183.0	--	--	3.3787	0.06068	-4.9158	0.00033748
Cluster-182.4809	--	--	-1.3136	0.21886	-1.5209	3.33e-05
Cluster-182.6230	--	--	0.05352	0.99459	-4.8879	1.6e-08
Cluster-182.1516	--	--	-0.46166	0.0011922	-1.2298	5.92e-16
Cluster-182.6862	MAN1B, MNS3	endoplasmic reticulum Man9GlcNAc2 1,2-alpha-mannosidase	NA	NA	-1.2459	3.39e-28
Cluster-182.4824	--	--	-0.95985	1.39e-15	-1.4093	2.68e-30
Cluster-182.2022	LDHD, dld	D-lactate dehydrogenase (cytochrome)	-0.27019	0.0028941	-1.0123	7.74e-33
Cluster-182.173	RP-LP2, RPLP2	large subunit ribosomal protein LP2	-1.3956	0.43815	-1.0521	0.013211
Cluster-182.3283	COG6, COD2	conserved oligomeric Golgi complex subunit 6	0.98178	1.75e-35	-1.1182	2.09e-46
Cluster-182.951	--	--	0.53658	0.37331	-3.2978	0.0019566
Cluster-182.6614	--	--	-1.6129	0.27854	-1.1975	0.035698
Cluster-182.1063	DUR3	urea-proton symporter	-0.21124	0.63996	-1.7445	5.59e-17
Cluster-182.436	--	--	-0.93867	0.47457	-2.2496	2.02e-10
Cluster-182.6116	CDH	cellobiose dehydrogenase (acceptor)	-0.1957	0.79478	-2.084	4.1e-13
Cluster-182.235	--	--	NA	NA	-1.3224	2.7e-09
Cluster-182.7184	--	--	0.067836	0.95153	-1.1056	5.3e-05
Cluster-1409.0	PRSS1_2_3	trypsin	-0.51481	0.83375	-1.5486	0.020194
Cluster-182.6631	--	--	0.75726	0.44178	-1.0751	3.27e-38
Cluster-182.4187	--	--	0.24598	0.55012	-1.2461	1.32e-19
Cluster-182.216	--	--	-1.7683	0.18734	-1.3633	3.2e-06
Cluster-182.213	--	--	-3.1898	0.58793	-1.0363	0.010619
Cluster-182.5682	FDH	formate dehydrogenase	-0.75524	0.0014305	-1.0548	1.68e-12
Cluster-2087.0	--	--	-2.779	0.1793	-2.3712	0.0076461
Cluster-254.0	--	--	NA	NA	-1.791	0.0091271
Cluster-1387.0	--	--	0.22064	0.96322	-2.1044	0.0020533
Cluster-1989.0	--	--	-3.1867	0.58793	-1.2523	0.0017395
Cluster-182.5098	--	--	-0.43969	0.19799	-2.5795	1.85e-35
Cluster-182.6319	--	--	-0.10064	0.87955	-1.2447	2.86e-07
Cluster-182.6313	--	--	-0.63552	0.31997	-1.0796	9.36e-07
Cluster-182.5262	--	--	-0.90718	0.15761	-1.6223	0.0017238
Cluster-182.2120	--	--	-0.80395	0.000114	-1.2677	4.91e-18
Cluster-182.5403	--	--	-0.99062	0.014129	-1.1053	2.72e-06
Cluster-182.253	JEN	MFS transporter, SHS family, lactate transporter	-0.00035029	0.99987	-2.9266	5.88e-05
Cluster-1187.0	--	--	-1.1119	0.45917	-4.5707	0.015174
Cluster-182.536	--	--	0.46609	0.90931	-2.0363	0.00063286
Cluster-182.2894	RPB2, POLR2B	DNA-directed RNA polymerase II subunit RPB2	-0.6619	9.13e-33	-1.2177	3.44e-104
Cluster-182.708	--	--	-0.59193	0.87104	-1.1327	1.25e-13
Cluster-182.1428	--	--	-0.1034	0.87955	-1.8087	0.0015879
Cluster-182.6994	SLC39A1_2_3, ZIP1_2_3	solute carrier family 39 (zinc transporter), member 1/2/3	NA	NA	-2.435	5.51e-07
Cluster-182.6997	--	--	-0.09985	0.98117	-1.4896	0.02701
Cluster-182.6197	--	--	0.00052746	0.99962	-1.2879	0.0076601
Cluster-182.6731	--	--	1.1185	0.62456	-1.4877	4.24e-09
Cluster-182.6736	SLC20A, PIT	solute carrier family 20 (sodium-dependent phosphate transporter)	0.23893	0.76934	-2.6083	2.6e-153
Cluster-182.6737	--	--	NA	NA	-1.4413	7.88e-57
Cluster-182.6738	--	--	1.9168	0.76934	-1.6312	4.32e-99
Cluster-182.7101	--	--	-0.0099843	0.9988	-2.5886	0.012903
Cluster-182.7104	--	--	-1.6362	0.39108	-2.981	3.74e-07
Cluster-182.6854	--	--	NA	NA	-1.4703	8.21e-127
Cluster-182.6857	XYL4	xylan 1,4-beta-xylosidase	-2.1399	0.15441	-1.6949	0.0010842
Cluster-182.6856	--	--	-1.3	0.2866	-1.4443	0.00013399
Cluster-1780.0	--	--	-0.026592	0.98497	-1.0241	0.045001
Cluster-182.4900	--	--	-0.33748	0.50557	-2.2209	1.99e-09
Cluster-182.1443	--	--	-2.4526	0.68521	-2.2149	2.62e-23
Cluster-182.5626	--	--	-1.3749	0.23496	-3.2009	2.88e-20
Cluster-182.4579	--	--	0.011402	0.99875	-2.1372	0.036346
Cluster-182.6717	--	--	NA	NA	-1.5499	6.33e-91
Cluster-182.6718	--	--	NA	NA	-1.1172	1.92e-59
Cluster-182.4716	--	--	-0.11771	0.67876	-1.0311	2.95e-09
Cluster-182.6754	--	--	NA	NA	-1.2454	9.51e-28
Cluster-182.4961	--	--	-0.42428	0.016035	-1.0856	1.6e-07
Cluster-182.5383	--	--	0.94117	8.41e-12	-1.0528	1.18e-12
Cluster-182.4382	--	--	1.709	0.13809	-2.8984	4.05e-20
Cluster-182.4381	--	--	2.0624	0.54324	-1.4408	4.14e-94
Cluster-182.4387	--	--	-0.25634	0.41846	-2.0509	6.59e-59
Cluster-182.1601	--	--	-0.62112	0.0068166	-2.8085	1.68e-05
Cluster-780.0	--	--	NA	NA	-2.7144	0.0029104
Cluster-182.4154	E3.4.23.18	aspergillopepsin I	-0.84471	2.38e-07	-2.0605	4.6e-34
Cluster-182.6953	E2.2.1.6L, ilvB, ilvG, ilvI	acetolactate synthase I/II/III large subunit	NA	NA	-1.8371	2.38e-11
Cluster-182.5600	XEG	xyloglucan-specific endo-beta-1,4-glucanase	-0.4949	0.62071	-1.9325	0.00033291
Cluster-1136.0	--	--	0.05911	0.99377	-5.6242	1.84e-10
Cluster-182.440	--	--	0.15494	0.88863	-1.6891	5.31e-20
Cluster-182.4733	--	--	0.76703	0.0063695	-1.1444	2.86e-24
Cluster-182.2436	SNF1	carbon catabolite-derepressing protein kinase	-0.58778	5.51e-15	-3.1219	6.59e-100
Cluster-182.2649	--	--	0.80717	0.011497	-1.524	1.29e-06
Cluster-182.4940	--	--	-0.28026	0.11262	-1.0572	3.74e-34
Cluster-182.1667	--	--	-0.47904	0.26691	-1.0852	9.39e-09
Cluster-2244.0	ABCB1, CD243	ATP-binding cassette, subfamily B (MDR/TAP), member 1	-3.6759	0.37696	-4.8652	0.0074493
Cluster-182.7080	--	--	NA	NA	-1.6367	0.023119
Cluster-1450.0	--	--	-2.8641	0.62913	-3.9903	0.018766
Cluster-182.3709	--	--	-0.57043	7.24e-08	-1.3743	3.57e-36
Cluster-182.6280	--	--	-2.9019	0.14195	-1.0407	0.048119
Cluster-182.6750	--	--	NA	NA	-1.0109	1.41e-46
Cluster-2490.0	--	--	-3.4529	0.45194	-4.1193	0.048664
Cluster-182.5853	--	--	-0.38509	0.31108	-1.0482	9.16e-17
Cluster-1377.0	EIF5A	translation initiation factor 5A	0.66805	0.76934	-2.7692	7.23e-12
Cluster-182.6565	--	--	-0.12754	0.90192	-1.0517	1.95e-05
Cluster-182.330	--	--	NA	NA	-1.8346	2.03e-10
Cluster-1015.0	--	--	-0.97176	0.87955	-5.2175	0.031818
Cluster-182.4073	--	--	-0.99957	1.14e-12	-1.0274	1.16e-21
Cluster-182.1648	--	--	0.31084	0.11487	-1.0669	1.09e-11
Cluster-182.6912	--	--	NA	NA	-1.5489	1.97e-18
Cluster-182.5938	--	--	0.10323	0.67404	-1.0139	8.07e-32
Cluster-182.1583	--	--	0.034317	0.93518	-1.4669	7.13e-05
Cluster-182.1369	--	--	-0.10889	0.64282	-2.6754	0
Cluster-2465.0	UGDH, ugd	UDPglucose 6-dehydrogenase	-1.3043	0.66581	-2.5759	0.014264
Cluster-182.5247	--	--	0.31303	0.29686	-1.1308	9.15e-07
Cluster-182.1114	--	--	-0.89034	0.00124	-1.6044	6.47e-16
Cluster-182.670	CTR, HNM1	choline transport protein	-2.174	0.095492	-1.119	0.0074949
Cluster-182.672	--	--	0.20812	0.87668	-1.1252	2.7e-24
Cluster-182.7227	--	--	-1.8649	0.76934	-2.171	2.81e-06
Cluster-182.5913	--	--	0.20567	0.76994	-1.1418	8.4e-07
Cluster-182.36	--	--	NA	NA	-2.6964	0.00083202
Cluster-182.1541	--	--	-0.28951	0.11623	-1.177	4.32e-35
Cluster-2513.0	--	--	-0.35595	0.90191	-1.7916	0.0042328
Cluster-2513.2	--	--	-0.97176	0.87955	-4.1175	0.049646
Cluster-182.1563	--	--	-0.63749	0.055642	-1.7572	7.9e-19
Cluster-182.1564	--	--	0.89192	5.93e-12	-1.1242	1.57e-24
Cluster-182.1309	--	--	-0.52593	0.066914	-1.0957	2.21e-05
Cluster-182.3685	--	--	-0.25407	0.006806	-1.7488	9.72e-62
Cluster-182.3689	--	--	0.0275	0.90625	-1.183	9.46e-50
Cluster-2040.0	--	--	-1.3384	0.51502	-1.9717	0.030954
Cluster-182.4965	--	--	-0.50292	0.025349	-2.0259	1.27e-106
Cluster-182.6479	SRPK3, STK23	serine/threonine-protein kinase SRPK3	-0.43327	0.62567	-1.4762	0.0079525
Cluster-182.2706	--	--	0.9599	0.00058254	-1.1722	8.54e-06
Cluster-182.1896	--	--	-0.75657	8.75e-20	-1.0333	9.06e-65
Cluster-182.7031	--	--	1.8686	0.76934	-8.8143	1.08e-11
Cluster-182.3237	--	--	-0.64668	2.78e-12	-1.1683	3.15e-75
Cluster-182.2019	dmg	dimethylglycine oxidase	-0.13862	0.27731	-1.0494	3.48e-39
Cluster-1707.0	--	--	-2.0802	0.58377	-1.09	0.0059207
Cluster-182.1546	--	--	-0.67971	0.14901	-1.1784	1.68e-12
Cluster-1519.0	--	--	0.57703	0.86895	-4.186	0.048948
Cluster-2562.0	--	--	0.47942	0.83796	-2.9133	0.0027954
Cluster-182.2973	--	--	-0.71342	4.35e-24	-1.3641	5.38e-177
Cluster-182.6277	--	--	0.43007	0.80627	-1.7616	0.027213
Cluster-182.1157	GPD1	glycerol-3-phosphate dehydrogenase (NAD+)	-0.94347	5.83e-09	-1.1785	5.64e-30
Cluster-182.3950	--	--	-0.96058	0.014964	-2.1391	6.29e-41
Cluster-216.0	--	--	NA	NA	-2.929	0.048768
Cluster-182.639	--	--	-0.41483	0.58793	-1.2989	0.014523
Cluster-2070.0	--	--	-0.70793	0.75008	-1.5741	0.016921
Cluster-682.0	--	--	3.7309	0.51395	-5.267	0.0015998
Cluster-682.1	--	--	NA	NA	-5.4168	0.0051881
Cluster-336.0	--	--	NA	NA	-4.7364	0.044514
Cluster-182.4177	proC	pyrroline-5-carboxylate reductase	-0.39432	0.01659	-1.5034	3.31e-34
Cluster-182.3570	--	--	-0.65305	1.72e-09	-1.1078	2.64e-42
Cluster-182.6434	DAL5	MFS transporter, ACS family, DAL5 transporter family protein	0.025924	0.94757	-1.0345	1.17e-38
Cluster-182.1216	--	--	-0.40418	0.00011187	-1.2871	5.06e-27
Cluster-2060.0	E3.2.1.15	polygalacturonase	-1.1115	0.39026	-4.0259	0.002991
Cluster-182.6087	GST, gst	glutathione S-transferase	-1.0105	0.3347	-2.4569	2.1e-06
Cluster-1440.0	--	--	-1.3255	0.50557	-2.3808	0.028821
Cluster-182.5573	--	--	-0.44579	0.015553	-1.21	6.44e-17
Cluster-182.5719	--	--	0.47338	0.2776	-1.0815	0.0012808
Cluster-182.821	--	--	0.7659	0.13264	-1.0329	0.048087
Cluster-182.820	--	--	0.094401	0.87838	-1.9255	1.65e-13
Cluster-182.4108	MAN1A_C, MNS1_2	mannosyl-oligosaccharide alpha-1,2-mannosidase	-0.070078	0.8224	-1.9491	1.88e-41
Cluster-182.6417	--	--	-0.42081	0.74371	-1.9433	5.74e-90
Cluster-182.7073	--	--	-0.97176	0.87955	-2.0973	0.0026875
Cluster-208.0	--	--	NA	NA	-2.0526	0.028301
Cluster-1227.0	--	--	-2.8715	0.62913	-4.4571	0.021566
Cluster-182.1884	glxK, garK	glycerate 2-kinase	-0.25172	0.65294	-1.7937	6.89e-08
Cluster-182.1262	ABCB1, CD243	ATP-binding cassette, subfamily B (MDR/TAP), member 1	-0.64434	0.042265	-1.5988	4.66e-14
Cluster-182.1265	--	--	-0.13868	0.76934	-1.2497	1.72e-24
Cluster-182.914	--	--	0.29091	0.1938	-1.078	8.27e-10
Cluster-2127.0	--	--	-0.65248	0.58793	-2.4709	0.020439
Cluster-182.7047	--	--	-0.5275	0.83739	-1.9283	7.02e-05
Cluster-182.7046	--	--	-2.4522	0.68521	-1.1631	0.01795
Cluster-1164.0	K14165	atypical dual specificity phosphatase	0.15108	0.90206	-1.9766	0.048119
Cluster-182.6602	--	--	0.76087	0.25963	-1.087	3.81e-06
Cluster-182.4606	--	--	-1.4516	0.16994	-1.1786	0.0021661
Cluster-182.4604	DDI2_3	cyanamide hydratase	-0.42116	0.0027953	-1.3686	9.05e-58
Cluster-2592.0	--	--	0.56083	0.64698	-1.3683	0.028681
Cluster-182.5470	--	--	-0.6563	0.010367	-2.2231	6.75e-42
Cluster-182.6160	--	--	-0.99954	0.057964	-1.0547	0.015534
Cluster-182.2260	--	--	-0.73315	2.97e-29	-1.3153	7.98e-83
Cluster-1324.0	--	--	-1.905	0.7006	-1.6858	2.42e-07
Cluster-182.4832	--	--	-0.014529	0.996	-1.826	8.3e-06
Cluster-182.229	E3.5.1.4, amiE	amidase	-0.96331	0.70393	-3.8568	2.24e-34
Cluster-182.221	--	--	-1.8655	0.76934	-2.2371	0.01264
Cluster-182.2091	--	--	0.3214	0.0079653	-1.724	0.022899
Cluster-182.6624	--	--	0.70484	0.20348	-1.1699	8.61e-07
Cluster-182.4199	SLC39A1_2_3, ZIP1_2_3	solute carrier family 39 (zinc transporter), member 1/2/3	-1.6408	0.092708	-5.069	8.14e-54
Cluster-1617.0	--	--	-3.8661	0.32628	-2.4362	0.015309
Cluster-182.6363	--	--	-0.84927	0.41851	-1.8142	0.00024129
Cluster-182.6108	AMY, amyA, malS	alpha-amylase	0.59833	0.034352	-1.0703	0.00020325
Cluster-2352.0	ABCB1, CD243	ATP-binding cassette, subfamily B (MDR/TAP), member 1	-2.6623	0.27383	-3.5061	0.022983
Cluster-2163.0	--	--	-3.8642	0.40515	-3.5957	0.0004276
Cluster-182.4273	--	--	-0.43319	0.58697	-1.1364	1.12e-05
Cluster-182.6549	--	--	-2.5738	0.076226	-1.179	0.00023269
Cluster-182.6889	--	--	NA	NA	-1.5833	0.00012241
Cluster-182.1739	--	--	-0.96061	9.03e-14	-1.2732	3.77e-54
Cluster-182.6828	--	--	-1.8643	0.76934	-1.649	3.69e-05
Cluster-182.927	ALDH	aldehyde dehydrogenase (NAD+)	-0.40534	0.18067	-1.2654	2.45e-20
Cluster-182.1887	--	--	-0.93341	8.53e-07	-1.0205	6.65e-20
Cluster-1046.0	--	--	-0.10037	0.98947	-2.8874	1.45e-11
Cluster-182.6891	--	--	-1.9033	0.73769	-8.1947	2.01e-10
Cluster-182.6128	FET3_5	iron transport multicopper oxidase	-0.26954	0.38509	-1.3693	9.65e-08
Cluster-182.6766	--	--	-1.4873	0.32628	-1.7757	1.72e-19
Cluster-182.5477	--	--	-1.9077	0.73548	-1.4322	3.81e-07
Cluster-182.5475	MRS2, MFM1	magnesium transporter	0.40677	0.41547	-1.1616	2.24e-09
Cluster-182.127	FDC1	phenacrylate decarboxylase	-0.33044	0.89738	-1.4276	0.0083547
Cluster-1648.0	--	--	-2.7166	0.49274	-4.0527	4.55e-06
Cluster-182.6484	--	--	1.7019	0.16729	-2.1996	2.09e-15
Cluster-182.2325	TMEM63, CSC1	calcium permeable stress-gated cation channel	0.8036	5.27e-27	1.4157	1.49e-164
Cluster-2511.0	--	--	-5.1119	0.15638	5.4195	0.0099778
Cluster-182.4406	lldD	L-lactate dehydrogenase (cytochrome)	-0.35026	0.00054354	1.9334	3.47e-40
Cluster-182.5310	TCSA	osomolarity two-component system, sensor histidine kinase TcsA	0.67019	1.56e-11	1.5185	6.88e-98
Cluster-182.1627	--	--	0.51087	0.012229	1.0185	6.66e-14
Cluster-182.484	--	--	-0.71925	0.79712	1.0949	1.42e-05
Cluster-2255.0	--	--	1.4178	0.42051	1.1821	0.023224
Cluster-182.6665	--	--	-0.12071	0.93438	1.5302	1.1e-12
Cluster-182.7329	--	--	NA	NA	1.1205	4.28e-09
Cluster-182.6321	--	--	1.2253	0.17749	1.1748	0.0013878
Cluster-182.2136	--	--	-1.019	3.55e-18	1.4399	3.71e-79
Cluster-182.278	--	--	NA	NA	1.0863	6.7e-16
Cluster-182.5412	--	--	0.25599	0.38491	1.0147	4.25e-08
Cluster-182.242	--	--	NA	NA	1.0649	2.92e-07
Cluster-182.103	--	--	NA	NA	5.5444	8.15e-15
Cluster-182.4237	--	--	-1.6744	2.17e-09	1.0144	3.56e-10
Cluster-182.4234	--	--	0.24313	0.018782	4.9591	3.4e-16
Cluster-182.6868	--	--	2.1509	0.38632	3.1245	0.027673
Cluster-182.2839	--	--	0.75266	2.18e-19	1.212	8.94e-66
Cluster-182.5886	--	--	0.30477	0.26704	1.2308	2.01e-09
Cluster-182.4686	--	--	-0.41783	0.18199	1.4694	2.19e-05
Cluster-182.4681	--	--	3.472	0.11482	2.8341	0.020034
Cluster-182.710	--	--	-0.69107	0.0028866	1.0457	1.11e-44
Cluster-182.7306	--	--	NA	NA	4.0025	0.00055777
Cluster-182.7305	--	--	NA	NA	1.5718	1.05e-06
Cluster-182.5296	--	--	0.99213	0.01867	1.7374	0.036935
Cluster-14.0	--	--	NA	NA	5.2193	0.029387
Cluster-182.3146	E3.2.1.67	galacturan 1,4-alpha-galacturonidase	0.062361	0.33622	1.0896	1.18e-112
Cluster-182.6510	DAL5	MFS transporter, ACS family, DAL5 transporter family protein	0.025265	0.98447	1.0377	0.00068243
Cluster-182.5358	--	--	0.30067	0.12539	1.4733	2.49e-21
Cluster-182.5351	--	--	-3.7677	NA	10.709	0.0040065
Cluster-182.732	AMY, amyA, malS	alpha-amylase	-1.9199	0.00035927	1.1939	3.13e-15
Cluster-182.735	ABCB1, CD243	ATP-binding cassette, subfamily B (MDR/TAP), member 1	-0.037184	0.95759	1.0588	0.0022563
Cluster-182.734	--	--	1.1574	0.63089	2.5924	0
Cluster-182.736	--	--	1.5084	0.082023	3.457	4.2e-32
Cluster-1459.0	COX2	cytochrome c oxidase subunit 2	2.1019	0.473	3.1018	0.043536
Cluster-182.3194	HUWE1, MULE, ARF-BP1, TOM1	E3 ubiquitin-protein ligase HUWE1	0.40443	7.99e-07	1.1161	1.55e-56
Cluster-182.2383	--	--	-0.46333	2.81e-06	3.1331	3.5e-06
Cluster-182.5630	--	--	-0.10398	0.78565	1.5513	1.87e-15
Cluster-182.5984	--	--	-0.018209	0.9898	1.7893	7.79e-42
Cluster-182.6183	--	--	0.021031	0.98116	1.3304	0.0022928
Cluster-182.283	--	--	-0.31173	0.7358	1.0063	2.69e-11
Cluster-182.4765	RPA1, POLR1A	DNA-directed RNA polymerase I subunit RPA1	0.21329	0.039108	1.218	1.8e-40
Cluster-693.0	--	--	4.4731	0.22049	2.3285	0.00087758
Cluster-909.1	--	--	-0.39045	0.82409	2.8284	0.034205
Cluster-182.26	--	--	-0.6398	0.8354	1.8471	0.00025418
Cluster-182.344	--	--	-2.8665	0.62913	2.3265	0.0275
Cluster-182.5377	--	--	-0.4599	0.14236	1.0082	1.61e-13
Cluster-182.1610	RRP5, PDCD11	rRNA biogenesis protein RRP5	0.15276	0.28609	1.3141	1.34e-60
Cluster-182.3018	MPP10	U3 small nucleolar RNA-associated protein MPP10	0.23497	9.7e-05	1.1009	2.75e-45
Cluster-1546.0	--	--	-0.98571	0.87955	4.7936	0.045077
Cluster-2184.0	--	--	-1.8643	0.76934	5.6351	0.0023389
Cluster-182.1123	--	--	0.65343	0.001017	1.4316	1.79e-31
Cluster-182.5612	--	--	0.80334	5.39e-07	1.7269	1.31e-153
Cluster-2287.0	--	--	-2.4491	0.68521	5.2218	0.027192
Cluster-182.4566	--	--	-0.6637	0.20039	1.0267	0.044255
Cluster-182.4702	--	--	-0.28002	0.77298	1.3809	5.2e-12
Cluster-182.1285	RPC1, POLR3A	DNA-directed RNA polymerase III subunit RPC1	0.14692	0.42013	1.0629	3.07e-28
Cluster-182.1284	--	--	-0.77233	0.0023262	1.003	0.013906
Cluster-182.565	--	--	-3.5929	0.015083	1.1117	0.030573
Cluster-182.7422	--	--	0.83618	0.49589	1.5758	0.0058997
Cluster-182.7421	--	--	-0.14654	0.95643	2.4509	5.15e-08
Cluster-182.2186	ENA	P-type Na+/K+ transporter	-1.5615	6.91e-88	1.4175	3.44e-169
Cluster-182.771	--	--	0.36943	0.66134	1.1925	1.73e-05
Cluster-182.7096	--	--	NA	NA	1.1962	6.99e-06
Cluster-182.5496	--	--	0.85534	8.9e-10	1.1414	7.87e-23
Cluster-182.6762	--	--	NA	NA	2.6914	0
Cluster-1684.0	--	--	NA	NA	1.9227	0.013668
Cluster-182.542	--	--	1.5239	0.055623	2.1911	4.07e-119
Cluster-182.309	--	--	-0.97176	0.87955	1.6157	0.013777
Cluster-182.1654	RIOK2	RIO kinase 2	0.68458	0.0030905	1.0014	1.53e-09
Cluster-182.841	--	--	0.086182	0.79691	3.2725	1.1e-53
Cluster-182.3718	--	--	1.172	0.2819	1.0953	0.038463
Cluster-182.6867	--	--	NA	NA	1.7661	0.014964
Cluster-182.1829	--	--	0.055329	0.87955	1.6786	6.73e-09
Cluster-182.88	--	--	1.0829	0.38732	2.0934	0.021992
Cluster-182.83	--	--	-6.7884	3.23e-06	5.6179	1.96e-22
Cluster-182.81	--	--	NA	NA	2.0981	9.34e-11
Cluster-182.850	--	--	0.63141	0.28996	1.0078	0.0031824
Cluster-211.0	--	--	NA	NA	1.9561	0.032199
Cluster-182.7231	--	--	0.41111	0.87955	2.0958	2.66e-12
Cluster-182.5906	--	--	-0.36369	0.69151	1.3459	1.73e-14
Cluster-182.5904	--	--	-0.79325	0.015175	1.2126	3.07e-40
Cluster-182.589	--	--	1.1171	0.65766	2.5974	1.65e-11
Cluster-182.582	--	--	-2.1372	0.14839	1.9856	9.23e-05
Cluster-2630.0	--	--	2.1114	0.73004	2.5031	0.041794
Cluster-182.6461	bglX	beta-glucosidase	-1.5061	0.010282	1.1499	1.95e-14
Cluster-2257.0	PCBAB	N-(5-amino-5-carboxypentanoyl)-L-cysteinyl-D-valine synthase	0.89632	0.86245	4.698	0.049769
Cluster-182.6927	--	--	NA	NA	1.326	6.15e-12
Cluster-182.3204	--	--	0.6181	3.24e-23	1.0762	1.14e-48
Cluster-182.5031	--	--	0.034057	0.98178	2.4295	9.09e-06
Cluster-182.2002	--	--	-0.28747	0.00014311	1.2376	3.92e-08
Cluster-182.3057	NPII	deuterolysin	-2.7428	3.25e-57	1.3322	2e-35
Cluster-182.5786	--	--	0.67814	0.23825	1.004	9.93e-10
Cluster-182.5257	DDX27, DRS1	ATP-dependent RNA helicase DDX27	-0.50177	0.0035235	1.0637	5.01e-21
Cluster-182.2635	--	--	0.75985	0.045076	1.7011	3.74e-19
Cluster-182.812	PCBAB	N-(5-amino-5-carboxypentanoyl)-L-cysteinyl-D-valine synthase	0.6409	0.85553	5.6507	0.0033594
Cluster-182.5060	--	--	0.61665	0.20861	1.9766	2.97e-31
Cluster-182.7014	argH, ASL	argininosuccinate lyase	-3.6724	0.4604	3.3732	0.00055674
Cluster-1515.0	--	--	1.3796	0.40515	1.4629	0.00070112
Cluster-182.2576	CYC	cytochrome c	0.18217	0.12427	1.1227	1.3e-98
Cluster-182.1554	--	--	0.83755	0.0029026	1.3881	1.24e-28
Cluster-182.1334	--	--	0.42063	0.084238	2.9117	5.67e-35
Cluster-182.1331	--	--	0.35071	0.266	2.8062	4.29e-203
Cluster-182.1164	--	--	-0.50584	0.34184	1.0448	6.58e-09
Cluster-182.6429	--	--	-1.1108	0.067702	1.1584	2.02e-30
Cluster-182.2375	--	--	-0.14672	0.086669	1.0343	5.37e-81
Cluster-182.601	metB	cystathionine gamma-synthase	0.24189	0.78526	2.4195	1.23e-05
Cluster-182.7079	COX1	cytochrome c oxidase subunit 1	2.1582	NA	3.7266	0.014176
Cluster-182.6213	--	--	0.66683	0.31988	1.2045	2.69e-15
Cluster-182.7299	--	--	3.5566	0.53829	2.0385	5.99e-09
Cluster-182.3923	uvrD, pcrA	ATP-dependent DNA helicase UvrD/PcrA	-0.29372	0.00092622	1.0182	3.98e-93
Cluster-182.5560	--	--	0.51404	0.019368	1.0052	2.41e-13
Cluster-182.7150	OPLAH, OXP1, oplAH	5-oxoprolinase (ATP-hydrolysing)	-1.3355	0.44	2.4333	2.36e-12
Cluster-182.5771	--	--	-0.49622	0.81738	1.7573	0.00014392
Cluster-182.5170	--	--	0.47695	0.0049515	1.2819	7.42e-28
Cluster-182.193	--	--	0.43366	0.79708	1.7115	1.57e-37
Cluster-182.1275	--	--	-1.3049	2.82e-20	2.1271	1.26e-48
Cluster-182.1279	--	--	2.0917	0.21742	3.7936	2.22e-18
Cluster-182.7262	--	--	0.4321	0.8898	6.5104	7.77e-05
Cluster-182.3003	--	--	0.45931	8.03e-13	3.0045	2.08e-86
Cluster-325.0	--	--	NA	NA	2.2097	0.00023278
Cluster-182.2537	E1.11.1.5	cytochrome c peroxidase	0.039681	0.92213	1.0212	2.96e-38
Cluster-2344.0	--	--	-0.29232	0.87479	2.5297	0.047208
Cluster-2376.0	--	--	0.3271	0.91494	2.0653	0.011293
Cluster-182.3617	--	--	-1.0534	3.7e-12	1.2827	1.5e-07
Cluster-182.5903	--	--	-0.91414	0.10655	1.8137	4.44e-06
Cluster-182.5055	--	--	0.33242	0.055145	1.0557	0.00028071
Cluster-872.0	--	--	-0.97176	0.87955	2.8957	0.0006031
Cluster-182.171	--	--	0.83663	0.1946	1.3683	3.37e-07
Cluster-1824.0	--	--	-0.68727	0.4768	2.0482	0.0074298
Cluster-182.5833	--	--	-0.92476	0.006594	1.2145	1.01e-15
Cluster-1741.0	--	--	-3.8639	0.47624	5.2199	0.028522
Cluster-1991.0	AHCY, ahcY	adenosylhomocysteinase	-1.8643	0.76934	5.2901	0.024086
Cluster-182.1396	--	--	-0.22247	0.30318	1.1313	4.77e-39
Cluster-182.786	--	--	-0.57085	0.74698	2.4146	2.47e-82
Cluster-182.1934	--	--	-0.15651	0.40326	1.1428	1.23e-21
Cluster-182.6379	--	--	1.4918	0.053739	1.2672	9.7e-10
Cluster-182.6375	PCBAB	N-(5-amino-5-carboxypentanoyl)-L-cysteinyl-D-valine synthase	-1.3404	0.35768	5.1315	2.97e-06
Cluster-182.898	mutT, NUDT15, MTH2	8-oxo-dGTP diphosphatase	0.76215	0.013246	3.4356	9.74e-171
Cluster-182.152	--	--	1.7906	0.7762	1.6747	0.035916
Cluster-182.157	--	--	-0.74983	0.85922	1.6999	2.55e-21
Cluster-182.1722	MCM3	DNA replication licensing factor MCM3	0.34187	0.03439	1.3652	1.09e-55
Cluster-91.0	--	--	NA	NA	3.0223	0.019219
Cluster-182.7400	--	--	-1.2581	0.10005	1.2646	3.97e-05
Cluster-182.7183	--	--	-2.1835	0.075916	2.0077	8.96e-15
Cluster-182.2869	--	--	-0.31375	1.58e-08	1.1978	1.6e-163
Cluster-182.2864	--	--	-1.4444	4.57e-131	2.2217	5.06e-48
Cluster-182.2717	PMA1, PMA2	H+-transporting ATPase	0.62758	7.7e-15	1.0266	7.03e-59
Cluster-1169.0	--	--	-3.3431	0.10224	1.2379	0.0011332
Cluster-182.931	--	--	-0.91459	3.11e-05	1.0821	2.31e-29
Cluster-182.5722	--	--	0.3356	0.7217	1.8017	5.12e-08
Cluster-182.3287	--	--	0.86407	1.99e-46	1.6516	5.74e-269
Cluster-182.4458	--	--	0.48775	0.11419	1.1884	5.48e-55
Cluster-182.1003	ARAR	arabinolytic transcriptional activator AraR	-0.16671	0.58761	1.0665	2.29e-09
Cluster-182.3878	catA	catechol 1,2-dioxygenase	0.026581	0.89142	1.814	1.55e-77
Cluster-301.0	--	--	NA	NA	4.0905	0.0021361
Cluster-182.5111	YAT	yeast amino acid transporter	-0.72254	0.13844	2.6814	1.07e-10
Cluster-182.4862	--	--	0.58813	0.55903	3.2429	0.00074319
Cluster-182.680	--	--	-1.2032	0.0075912	1.0323	0.021887
Cluster-182.887	ATP2C	P-type Ca2+ transporter type 2C	0.33412	0.61324	2.4346	4.45e-47
Cluster-182.854	--	--	0.16576	0.71217	1.3041	0.008447
Cluster-174.0	E3.2.1.25, MANBA, manB	beta-mannosidase	NA	NA	1.4365	0.034915
Cluster-1711.0	--	--	-2.8641	0.62913	5.2205	0.027883
Cluster-182.2849	PDR, CDR1	ATP-binding cassette, subfamily G (WHITE), member 2, PDR	0.50889	1.19e-06	1.5323	1.21e-130
Cluster-182.3463	E3.5.1.1, ansA, ansB	L-asparaginase	0.31178	0.00028186	1.0477	2.42e-52
Cluster-182.2331	--	--	-0.12006	0.35617	1.1237	1.16e-32
Cluster-182.4472	UTP14	U3 small nucleolar RNA-associated protein 14	0.26329	0.20603	1.1643	3.3e-33
Cluster-182.5877	--	--	-3.371	1.78e-15	2.1517	1.13e-05
Cluster-1861.0	--	--	2.9432	0.60466	5.0655	0.048082
Cluster-182.7353	--	--	-4.6763	0.11816	2.1933	1.45e-05
Cluster-182.6331	--	--	1.2072	0.13309	1.613	9.51e-21
Cluster-182.3852	MDN1, REA1	midasin	0.37334	0.019186	1.4059	6.6e-34
Cluster-182.3672	--	--	0.23202	0.75778	1.6886	0.003355
Cluster-182.5689	--	--	0.019148	0.97477	1.4956	4.73e-25
Cluster-489.0	--	--	3.0729	0.60466	3.5391	0.0010036
Cluster-182.167	--	--	NA	NA	1.5273	3.06e-05
Cluster-182.6063	--	--	-0.34965	0.76423	1.7414	0.00048286
Cluster-182.161	--	--	NA	NA	1.5921	2.95e-25
Cluster-182.879	--	--	0.14727	0.7914	1.6527	3.97e-05
Cluster-182.54	--	--	-0.97176	0.87955	4.5541	0.002359
Cluster-182.51	--	--	-2.7139	0.4833	3.3476	0.00023334
Cluster-182.6678	GLO1, gloA	lactoylglutathione lyase	1.0309	0.12772	1.1281	0.0035697
Cluster-182.5326	--	--	0.2041	0.76934	1.071	1.52e-10
Cluster-182.5327	PCBC	isopenicillin-N synthase	0.22103	0.57587	1.8309	8.38e-14
Cluster-182.5980	--	--	-0.076584	0.91571	1.6088	0.00022166
Cluster-182.7155	ACLH	flavine halogenase	NA	NA	6.7551	1.53e-06
Cluster-182.251	--	--	3.3349	0.56941	4.1037	8.45e-63
Cluster-182.254	carT, CAO-2	torulene dioxygenase	-3.8809	0.053029	1.201	2.25e-07
Cluster-182.7158	PLB	lysophospholipase	-4.8672	0.078055	1.0074	0.03386
Cluster-182.531	--	--	0.2173	0.73769	1.1235	7.14e-05
Cluster-182.3310	--	--	0.035385	0.76934	1.0975	2.39e-26
Cluster-182.6696	--	--	0.52169	0.83065	1.327	3.64e-12
Cluster-182.4923	--	--	-0.10688	0.93718	2.8144	7.27e-32
Cluster-182.5345	--	--	0.95829	0.00044113	1.4634	2.9e-42
Cluster-656.0	CYP619	cytochrome P450 family 619	4.4944	0.23153	1.2307	0.0010836
Cluster-182.7317	--	--	1.8394	0.12964	1.4764	5.79e-05
Cluster-182.6998	--	--	-2.8674	0.62913	1.6783	1.21e-59
Cluster-182.3764	carT, CAO-2	torulene dioxygenase	0.061035	0.57493	1.0771	7.98e-83
Cluster-182.4595	--	--	-1.3722	1.58e-27	1.3957	1.27e-25
Cluster-182.4776	OXCT	3-oxoacid CoA-transferase	-1.2634	5.25e-14	1.1366	8.63e-29
Cluster-182.1198	NOC3	nucleolar complex protein 3	0.62034	0.00093304	1.0139	7.47e-16
Cluster-2275.0	--	--	0.83614	0.40263	1.2939	0.045194
Cluster-182.519	gabD	succinate-semialdehyde dehydrogenase / glutarate-semialdehyde dehydrogenase	-0.63916	0.2775	3.8421	0.0010673
Cluster-182.7454	--	--	-2.8689	0.62913	1.277	0.0355
Cluster-182.7453	--	--	NA	NA	1.15	0.022373
Cluster-182.4746	--	--	0.69024	0.018969	1.0389	4.24e-08
Cluster-182.7252	--	--	0.74652	0.033686	2.5088	0.0002203
Cluster-182.2358	UAPA_C	uric acid-xanthine permease	0.079757	0.34742	1.0352	6.19e-75
Cluster-182.351	--	--	NA	NA	1.3669	8.08e-16
Cluster-43.0	--	--	NA	NA	5.6007	1.81e-05
Cluster-182.720	--	--	-0.22889	0.80823	1.4511	0.0018272
Cluster-2483.0	--	--	0.064492	0.98916	4.8883	0.029599
Cluster-182.1846	--	--	0.6478	0.019748	1.0883	1.4e-10
Cluster-182.4010	ndh	NADH:quinone reductase (non-electrogenic)	0.30011	2.46e-07	1.0302	1.57e-61
Cluster-182.3749	--	--	-1.4097	4.65e-46	1.0207	1.14e-10
Cluster-182.2168	PES1, NOP7	pescadillo	-0.83522	3.63e-05	1.0502	3.17e-42
Cluster-182.295	--	--	NA	NA	1.0444	3.53e-11
Cluster-182.293	--	--	-5.3264	0.024582	2.787	4.38e-61
Cluster-182.290	--	--	NA	NA	1.0082	5.43e-11
Cluster-182.6712	--	--	NA	NA	1.0319	8.62e-47
Cluster-182.7441	--	--	NA	NA	3.2133	0.012671
Cluster-182.7442	--	--	NA	NA	3.0311	7.9e-07
Cluster-182.7444	--	--	NA	NA	4.5178	1.78e-05
Cluster-182.1294	GEP3, MTG3	genetic interactor of prohibitins 3, mitochondrial	0.41136	0.084898	1.0339	5.17e-07
Cluster-2023.0	--	--	0.86399	0.86047	5.2224	0.027088
Cluster-2023.1	E1.3.3.6, ACOX1, ACOX3	acyl-CoA oxidase	-1.8643	0.76934	5.2186	0.030663
Cluster-182.3350	RRP41, EXOSC4, SKI6	exosome complex component RRP41	0.47956	1.28e-09	1.6237	1.46e-147
Cluster-182.5996	FAS1	fatty acid synthase subunit beta, fungi type	0.24828	0.53474	1.0413	9.75e-06
Cluster-182.5997	--	--	0.56494	0.66711	1.724	0.0093043
Cluster-1098.0	--	--	NA	NA	6.7922	9.09e-06
Cluster-147.0	--	--	NA	NA	2.1476	0.0033243
Cluster-182.3216	chaA, CAX	Ca2+:H+ antiporter	-1.0393	2.73e-09	1.0579	2.77e-16
Cluster-182.1813	--	--	0.13265	0.264	1.0955	1.65e-61
Cluster-182.2644	--	--	0.31246	8.9e-07	1.618	4.07e-170
Cluster-182.763	POL4	DNA polymerase IV	0.29486	0.4086	1.4313	5.41e-10
Cluster-182.2714	--	--	-1.607	2.03e-58	1.4033	9.96e-96
Cluster-182.6486	--	--	-4.6733	0.10987	1.3919	2.01e-27
Cluster-182.1481	SNQ2	ATP-binding cassette, subfamily G (WHITE), member 2, SNQ2	-0.4659	0.00028021	1.9023	1.52e-11
Cluster-182.1480	PENDE	isopenicillin-N N-acyltransferase	0.9353	1.73e-05	3.0613	4.18e-40
Cluster-182.7084	--	--	-0.51611	0.83522	2.1248	5.85e-12
Cluster-182.7086	--	--	0.12631	0.83784	1.3409	1.29e-23
Cluster-182.2512	--	--	-0.42968	0.00027424	1.3466	0.03154
Cluster-182.6977	--	--	1.3357	0.1942	1.0494	3.02e-18
Cluster-182.5951	P38	p38 MAP kinase	0.093588	0.87955	2.7787	2.31e-167
Cluster-182.5958	--	--	0.32698	0.57062	1.9496	4.85e-32
Cluster-1950.0	--	--	0.16818	0.9243	2.1007	0.035529
Cluster-182.4289	--	--	0.068614	0.76707	1.0976	3.02e-18
Cluster-182.7162	--	--	NA	NA	2.8241	1.95e-12
Cluster-182.7166	--	--	-0.52324	0.90239	1.5484	0.0019564
Cluster-182.6560	--	--	-1.2156	0.5153	2.0364	8.1e-13
Cluster-182.2444	amzA, AMZ2, AMZ1	archaemetzincin	0.52241	0.0098942	1.061	4.77e-30
Cluster-2165.0	--	--	-0.17058	0.90788	1.8997	0.039049
Cluster-182.4070	BMS1	ribosome biogenesis protein BMS1	0.43059	0.0052235	1.1052	2.25e-26
Cluster-2565.0	--	--	-0.61186	0.86931	5.0519	0.018729
Cluster-182.6156	--	--	0.31137	0.84688	2.2864	0.0012272
Cluster-182.7209	--	--	0.12989	0.87955	1.0696	0.0016011
Cluster-182.818	--	--	0.069547	0.98635	1.9488	0.028012
Cluster-182.7434	--	--	-3.2393	NA	9.1806	0.048664
Cluster-182.598	--	--	0.68024	0.00058051	1.0955	0.00060558
Cluster-182.2601	UBLE1B, SAE2, UBA2	ubiquitin-like 1-activating enzyme E1 B	0.76921	3.34e-29	1.0411	1.02e-101
Cluster-182.3517	ATP2C	P-type Ca2+ transporter type 2C	0.90967	1.33e-28	2.4812	0
Cluster-182.2937	FAS1	fatty acid synthase subunit beta, fungi type	-0.16757	0.031467	1.2538	2.84e-112
Cluster-1535.0	ACSF3	malonyl-CoA/methylmalonyl-CoA synthetase	0.82779	0.68521	1.8573	0.010834
Cluster-182.1733	--	--	-0.3158	0.62913	2.0291	5.81e-12
Cluster-182.671	--	--	0.23889	0.63646	1.0478	4.26e-13
Cluster-182.6938	--	--	2.8641	0.3269	3.1395	1.13e-05
Cluster-182.7223	--	--	-1.4886	0.82234	1.106	0.0091086
Cluster-182.7222	--	--	NA	NA	1.3424	1.75e-10
Cluster-182.6241	BMT, WRY	beta-1,2-mannosyltransferase	0.4839	0.74894	1.0771	0.001324
Cluster-182.6245	--	--	-0.10241	0.87955	2.2548	3.09e-32
Cluster-182.5915	--	--	0.90041	0.0096813	2.2199	1.29e-25
Cluster-182.4794	FDX2	ferredoxin-2, mitochondrial	0.37528	0.017513	1.0561	2.5e-32
Cluster-182.5269	USB1	U6 snRNA phosphodiesterase	0.78403	7.62e-09	1.1249	2.04e-28
Cluster-182.1304	--	--	-1.0023	8.56e-07	1.2161	1.25e-17
Cluster-182.5072	--	--	-0.7458	0.54194	2.5253	3.25e-54
Cluster-182.6743	--	--	NA	NA	1.0517	5.53e-81
Cluster-182.1175	--	--	0.6435	0.0003779	6.4983	1.3e-115
Cluster-182.7246	ACAT, atoB	acetyl-CoA C-acetyltransferase	-0.10784	0.91654	1.0958	0.0076875
Cluster-182.7240	--	--	-0.68409	0.73783	2.4066	5.69e-28
Cluster-182.6040	--	--	-0.35907	0.67608	1.2111	0.0018565
Cluster-182.6045	--	--	-0.10176	0.84488	1.174	0.004475
Cluster-182.6049	PEBP, TFS1	phosphatidylethanolamine-binding protein	-5.6725	0.014514	1.423	1.32e-05
Cluster-182.2018	NAT10, KRE33	N-acetyltransferase 10	-0.36511	0.018048	1.0474	6.8e-29
Cluster-182.5531	--	--	-0.28748	0.10391	1.5454	1.06e-67
Cluster-182.1093	--	--	1.3203	0.19801	2.7401	0.0043837
Cluster-182.6406	--	--	-1.8793	0.26019	1.6324	0.019849
Cluster-182.6407	--	--	-0.035528	0.98062	1.1632	7.57e-18
Cluster-182.5444	--	--	0.83199	0.0032509	1.0473	0.00011277
Cluster-2142.0	--	--	-3.3616	0.42469	4.9861	0.048061
Cluster-182.2209	--	--	0.55456	6.66e-14	1.0571	2.32e-68
Cluster-182.6274	--	--	0.36662	0.49193	4.382	2.77e-05
Cluster-182.561	--	--	1.1214	0.24417	4.9226	1.06e-09
Cluster-182.568	YAT	yeast amino acid transporter	0.93222	0.24826	1.5	0.034015
Cluster-182.7266	--	--	-1.3369	0.60234	1.4968	0.004163
Cluster-182.5518	URB2	nucleolar pre-ribosomal-associated protein 2	0.07109	0.68084	1.1496	9.67e-27
Cluster-182.5515	TM7SF2, ERG24	Delta14-sterol reductase	0.77658	4.96e-20	1.0139	1.66e-23
Cluster-2584.0	--	--	-3.4498	0.5208	4.7739	0.046895
Cluster-182.2994	SC5DL, ERG3	Delta7-sterol 5-desaturase	0.40699	1.3e-11	1.1953	1.44e-98
Cluster-182.6438	--	--	-0.55637	0.2354	1.1486	0.001186
Cluster-182.7063	--	--	0.86463	0.12283	1.3805	5.21e-12
Cluster-182.6227	AXE1	acetylxylan esterase	-0.61386	0.36828	1.0316	0.0012604
Cluster-182.7287	ERG4	Delta24(24(1))-sterol reductase	0.3885	0.63996	2.6898	7.11e-33
Cluster-182.7285	--	--	0.61165	0.75272	1.4394	0.012844
Cluster-25.0	--	--	NA	NA	5.9796	0.00069431
Cluster-182.401	--	--	NA	NA	1.6374	4.19e-22
Cluster-182.3596	--	--	-0.099414	0.68521	1.12	4.24e-36
Cluster-182.5776	--	--	-0.076602	0.9282	1.5956	0.014664
Cluster-182.5698	NOP16	nucleolar protein 16	0.97661	1.26e-07	1.0159	1.2e-20
Cluster-182.4609	LARP1	la-related protein 1	0.74497	1.17e-08	1.0166	1.71e-22
Cluster-182.1079	--	--	-1.6924	0.37697	3.0075	6.9e-10
Cluster-182.1922	--	--	-0.26708	0.19993	1.0483	4.53e-05
Cluster-182.3031	cypD_E, CYP102A, CYP505	cytochrome P450 / NADPH-cytochrome P450 reductase	0.215	0.10081	2.13	6.02e-153
Cluster-182.5476	--	--	0.88527	0.0056319	1.3373	0.049665
Cluster-182.5557	DAL5	MFS transporter, ACS family, DAL5 transporter family protein	-0.77412	0.087	1.0972	0.0034717
Cluster-182.6380	--	--	-1.6821	0.048831	2.565	5.29e-13
Cluster-182.7256	--	--	1.1908	0.26363	1.1452	0.013003
Cluster-182.889	--	--	0.06672	0.80183	1.105	5.74e-11
Cluster-182.7296	--	--	-2.5786	0.29133	3.3616	3.93e-45
Cluster-2489.0	--	--	-2.8665	0.62913	4.4549	0.024607
Cluster-2269.0	--	--	-0.97176	0.87955	5.5382	0.0084226
Cluster-182.944	COX3	cytochrome c oxidase subunit 3	1.5709	0.55095	3.6514	0.011992
Cluster-182.6626	--	--	1.4922	0.18766	1.3133	0.01195
Cluster-182.7433	--	--	2.3812	0.44032	1.671	0.01233
Cluster-81.0	carD	beta-apo-4'-carotenal oxygenase	NA	NA	4.8951	0.04177
Cluster-182.5300	--	--	0.81336	0.0010988	1.4651	5.86e-07
Cluster-182.7270	--	--	0.35965	0.93732	1.6877	0.030709
Cluster-182.7276	--	--	-5.3302	0.034856	2.0481	0.020514
Cluster-182.447	--	--	-0.097566	0.98492	4.1723	0.044938
Cluster-52.0	--	--	NA	NA	3.054	0.045694
Cluster-182.7141	--	--	NA	NA	1.5863	2.4e-30
Cluster-182.7142	dgoD	galactonate dehydratase	NA	NA	1.3714	6.87e-06
Cluster-182.149	--	--	-21	NA	10.101	0.027017
Cluster-182.5945	--	--	-0.77243	0.36504	1.3225	0.0046812
Cluster-182.1735	ENA	P-type Na+/K+ transporter	0.37289	4.44e-06	1.1621	3.07e-98
Cluster-182.7413	lacZ	beta-galactosidase	-4.0367	0.26363	3.0836	0.032303
Cluster-1963.0	--	--	2.4045	0.47727	5.0627	0.019409
Cluster-182.7192	--	--	NA	NA	1.0305	3.37e-15
Cluster-182.7195	--	--	2.5621	0.17535	2.2688	0.012917
Cluster-182.7194	--	--	-1.3128	0.79581	1.8977	4.95e-08
Cluster-182.7199	--	--	NA	NA	5.0697	0.039184
Cluster-182.7414	--	--	NA	NA	1.6108	0.00052076
Cluster-182.5848	--	--	-0.38607	0.19555	1.7769	1.39e-13
Cluster-182.2391	--	--	-0.52097	5.4e-18	1.0242	1.66e-81
Cluster-182.1691	URA2	carbamoyl-phosphate synthase / aspartate carbamoyltransferase	0.17398	0.16919	1.3818	9.55e-68
Cluster-182.468	--	--	0.48903	0.36828	1.015	9.21e-05
Cluster-182.463	--	--	4.3334	0.34393	4.9417	0.012261
Cluster-182.7211	--	--	NA	NA	3.9031	3.83e-08
Cluster-182.7214	--	--	0.16321	0.83898	1.4003	0.0010836
Cluster-182.5697	SLU7	pre-mRNA-processing factor SLU7	0.99022	8.23e-07	1.2394	1.62e-25
Cluster-182.5694	--	--	0.87895	0.00036099	1.6092	1.38e-61
Cluster-182.5478	--	--	0.032744	0.90136	1.0775	3.81e-26
Cluster-182.266	--	--	-1.9815	0.13429	1.4294	0.00020366
Cluster-182.120	--	--	-1.8068	0.44956	2.327	3.45e-05
Cluster-1173.0	EEF1A	elongation factor 1-alpha	1.8414	0.39206	5.4914	0.0019864
Cluster-182.3188	SDA1, SDAD1	protein SDA1	-0.2998	0.063875	1.026	8.71e-28
Cluster-182.6808	--	--	0.95631	0.76934	1.1002	2.11e-24
Cluster-182.6805	--	--	NA	NA	2.071	2.58e-26
Cluster-182.2136	--	--	-1.019	3.55e-18	1.4399	3.71e-79
Cluster-182.4237	--	--	-1.6744	2.17e-09	1.0144	3.56e-10
Cluster-182.732	AMY, amyA, malS	alpha-amylase	-1.9199	0.00035927	1.1939	3.13e-15
Cluster-182.565	--	--	-3.5929	0.015083	1.1117	0.030573
Cluster-182.2186	ENA	P-type Na+/K+ transporter	-1.5615	6.91e-88	1.4175	3.44e-169
Cluster-182.83	--	--	-6.7884	3.23e-06	5.6179	1.96e-22
Cluster-182.6461	bglX	beta-glucosidase	-1.5061	0.010282	1.1499	1.95e-14
Cluster-182.3057	NPII	deuterolysin	-2.7428	3.25e-57	1.3322	2e-35
Cluster-182.1275	--	--	-1.3049	2.82e-20	2.1271	1.26e-48
Cluster-182.3617	--	--	-1.0534	3.7e-12	1.2827	1.5e-07
Cluster-182.2864	--	--	-1.4444	4.57e-131	2.2217	5.06e-48
Cluster-182.680	--	--	-1.2032	0.0075912	1.0323	0.021887
Cluster-182.5877	--	--	-3.371	1.78e-15	2.1517	1.13e-05
Cluster-182.4595	--	--	-1.3722	1.58e-27	1.3957	1.27e-25
Cluster-182.4776	OXCT	3-oxoacid CoA-transferase	-1.2634	5.25e-14	1.1366	8.63e-29
Cluster-182.3749	--	--	-1.4097	4.65e-46	1.0207	1.14e-10
Cluster-182.293	--	--	-5.3264	0.024582	2.787	4.38e-61
Cluster-182.3216	chaA, CAX	Ca2+:H+ antiporter	-1.0393	2.73e-09	1.0579	2.77e-16
Cluster-182.2714	--	--	-1.607	2.03e-58	1.4033	9.96e-96
Cluster-182.1304	--	--	-1.0023	8.56e-07	1.2161	1.25e-17
Cluster-182.6049	PEBP, TFS1	phosphatidylethanolamine-binding protein	-5.6725	0.014514	1.423	1.32e-05
Cluster-182.6380	--	--	-1.6821	0.048831	2.565	5.29e-13
Cluster-182.7276	--	--	-5.3302	0.034856	2.0481	0.020514
Cluster-182.4402	USP4_11, UBP12	ubiquitin carboxyl-terminal hydrolase 4/11	-1.2057	7.75e-25	0.57725	3.66e-13
Cluster-182.5866	--	--	-1.6956	3.13e-07	-0.47684	9.13e-05
Cluster-182.5317	MPAO, PAO1	polyamine oxidase	-1.2023	2.93e-24	0.052109	0.59699
Cluster-1728.0	PIPOX	sarcosine oxidase / L-pipecolate oxidase	-3.7729	0.0010523	-0.88785	0.0090297
Cluster-182.1620	DAL5	MFS transporter, ACS family, DAL5 transporter family protein	-1.2689	0.0085459	0.027214	0.8981
Cluster-182.1948	--	--	-2.267	0.000125	-0.8935	0.1351
Cluster-182.6491	--	--	-2.0459	0.010087	0.70131	0.49313
Cluster-182.2130	--	--	-1.2629	3.86e-17	-0.00020568	0.99934
Cluster-182.5670	E1.14.13.7	phenol 2-monooxygenase (NADPH)	-1.0411	4.4e-05	0.081498	0.67231
Cluster-182.6216	--	--	-1.8892	1.98e-07	-0.41271	0.025169
Cluster-182.109	--	--	-3.0847	0.0039372	0.24191	0.61108
Cluster-1500.1	gabD	succinate-semialdehyde dehydrogenase / glutarate-semialdehyde dehydrogenase	-5.1175	0.043036	-1.4016	0.3276
Cluster-182.4233	--	--	-1.4243	5.52e-06	NA	NA
Cluster-182.4231	MAN2C1	alpha-mannosidase	-1.2902	6.16e-62	-0.28291	1.19e-05
Cluster-1953.0	--	--	-6.0338	0.036363	7.4212	0.12893
Cluster-182.61	gudD	glucarate dehydratase	-5.7754	0.0059125	-0.74127	0.60942
Cluster-182.2303	--	--	-1.5903	1.73e-73	-0.20366	0.00044999
Cluster-182.2304	katG	catalase-peroxidase	-1.2998	2.68e-64	-0.49569	7.22e-16
Cluster-182.4937	ramA	alpha-L-rhamnosidase	-1.2096	0.0014848	0.3143	0.040269
Cluster-182.5888	--	--	-1.8352	0.039392	-0.47243	0.19795
Cluster-182.5749	CS, gltA	citrate synthase	-2.5332	0.01232	0.16394	0.80257
Cluster-182.4682	--	--	-1.7419	8.09e-15	0.076679	0.80992
Cluster-182.5333	--	--	-1.75	0.0023469	-0.46017	0.0029866
Cluster-182.716	--	--	-1.3188	0.0035684	2.0585	0.059301
Cluster-182.713	shc	squalene-hopene/tetraprenyl-beta-curcumene cyclase	-6.8904	2.37e-05	1.9055	0.78284
Cluster-2049.0	--	--	-5.5119	0.013024	-2.4494	0.59068
Cluster-182.1431	--	--	-1.835	3.04e-06	-0.31969	0.19845
Cluster-2047.0	--	--	-3.9442	0.0062736	-0.32646	0.85733
Cluster-182.5563	--	--	-1.0256	0.0040823	-0.14668	0.53514
Cluster-182.2159	MCCC2, accD1	3-methylcrotonyl-CoA carboxylase beta subunit	-1.2529	2.16e-15	0.35319	0.0029712
Cluster-182.4215	--	--	-1.1902	9.24e-29	0.6435	3.18e-17
Cluster-182.1416	--	--	-1.0049	0.0060898	-0.11045	0.89506
Cluster-182.522	--	--	-1.6447	0.0004797	0.63147	0.0012039
Cluster-182.5079	ohyA, sph	oleate hydratase	-1.092	5.78e-08	-0.88706	2.68e-09
Cluster-182.3368	--	--	-1.7359	1.15e-25	NA	NA
Cluster-182.6518	--	--	-1.8187	0.0077829	-0.86726	9.68e-06
Cluster-182.4919	--	--	-1.6563	0.0069075	0.57868	0.34896
Cluster-182.5356	--	--	-1.8022	8.97e-09	0.11367	0.79022
Cluster-182.1187	--	--	-1.0611	1.61e-06	0.04528	0.76684
Cluster-182.1635	EIF2D	translation initiation factor 2D	-1.0267	2.91e-05	-0.54514	0.00029559
Cluster-182.731	E1.1.1.9	D-xylulose reductase	-2.3338	2.67e-07	0.42483	0.21078
Cluster-182.1458	--	--	-1.1758	9.97e-13	0.56649	0.00043496
Cluster-182.1452	--	--	-1.8365	0.019901	-0.90764	0.1088
Cluster-182.4005	--	--	-1.5721	7.92e-20	-0.14501	0.60538
Cluster-1854.0	--	--	-5.2587	0.028852	3.2433	0.23795
Cluster-182.3805	--	--	-1.0998	8.24e-05	-0.1128	0.61992
Cluster-182.3801	--	--	-1.2519	4.23e-28	-0.91353	4.95e-20
Cluster-182.3803	DLD3	(R)-2-hydroxyglutarate---pyruvate transhydrogenase	-1.1393	1.07e-23	0.040184	0.75773
Cluster-182.3775	MDV1, FIS2	mitochondrial division protein 1	-1.3005	1.77e-35	-0.13038	0.1608
Cluster-182.3774	--	--	-1.0472	8.47e-27	-0.19993	0.018103
Cluster-182.5988	glpK, GK	glycerol kinase	-1.4402	0.0022983	0.21682	0.69262
Cluster-182.6186	APDG	acyl-CoA dehydrogenase	-2.0559	1.38e-08	-0.43138	0.055346
Cluster-182.6182	--	--	-2.3681	0.022483	-1.0864	0.67331
Cluster-182.2171	--	--	-1.4951	5.43e-54	-0.94056	3.65e-41
Cluster-182.5187	--	--	-1.9577	0.00013181	-0.21358	0.58978
Cluster-182.4582	--	--	-1.5624	1.55e-19	-0.62642	0.00086283
Cluster-182.1840	SLC20A, PIT	solute carrier family 20 (sodium-dependent phosphate transporter)	-2.2211	1.38e-36	-0.95222	4.53e-61
Cluster-1931.0	--	--	-5.3278	0.022517	NA	NA
Cluster-182.1849	fixB, etfA	electron transfer flavoprotein alpha subunit	-1.0756	1.56e-19	-0.33718	6.16e-05
Cluster-182.3167	HSP90A, htpG	molecular chaperone HtpG	-1.0736	7.42e-37	0.66772	8.27e-25
Cluster-182.3164	--	--	-1.6038	1.18e-22	-0.85923	6.31e-16
Cluster-182.3160	--	--	-1.3949	1.12e-120	-0.23398	6.28e-08
Cluster-182.3347	TC.PIT	inorganic phosphate transporter, PiT family	-1.9559	2.59e-69	0.25313	0.00017935
Cluster-182.25	--	--	-1.4859	0.028906	0.034532	0.9958
Cluster-182.4976	--	--	-1.758	2.8e-06	-0.45117	6.21e-07
Cluster-182.4971	--	--	-1.5317	1.06e-06	-0.092683	0.70444
Cluster-182.4973	--	--	-1.2867	6.81e-24	-0.68106	5.81e-12
Cluster-182.5373	E3.2.1.58	glucan 1,3-beta-glucosidase	-2.8722	0.015777	-0.90359	0.22352
Cluster-182.5379	--	--	-1.0496	3.28e-06	-0.83149	2.89e-10
Cluster-182.1619	--	--	-1.2673	2.16e-16	-0.090791	0.4709
Cluster-182.1613	--	--	-1.0917	4.03e-17	-0.71428	3.49e-11
Cluster-182.4399	ADCK, ABC1	aarF domain-containing kinase	-1.0586	5.8e-19	0.30676	0.02367
Cluster-182.4027	PRPF40, PRP40	pre-mRNA-processing factor 40	-1.0617	6.83e-16	-0.31925	0.0032128
Cluster-182.4023	ACAA1	acetyl-CoA acyltransferase 1	-1.0435	9.87e-05	-0.63671	0.00081235
Cluster-182.2317	--	--	-1.2194	6.88e-33	-0.01034	0.93195
Cluster-182.1652	--	--	-2.5602	8.1e-14	-0.24892	0.11
Cluster-182.5619	SUOX	sulfite oxidase	-5.3915	0.024079	-1.8645	0.73223
Cluster-182.5611	--	--	-4.5458	6.69e-07	-0.97553	3.71e-28
Cluster-182.5617	--	--	-1.2382	2.86e-10	0.35721	7.83e-05
Cluster-182.6224	--	--	-5.2596	0.027056	0.13682	0.89549
Cluster-182.4561	DAL5	MFS transporter, ACS family, DAL5 transporter family protein	-2.2236	0.00050504	-0.45992	0.41858
Cluster-182.4705	--	--	-1.1174	4.94e-12	-0.4011	8.39e-06
Cluster-182.4704	--	--	-2.1615	3.33e-44	-0.46179	6.89e-08
Cluster-182.2822	--	--	-2.9808	2.99e-14	-0.90344	0.087192
Cluster-182.3103	TC.POT	proton-dependent oligopeptide transporter, POT family	-1.6519	3.67e-80	-0.47146	3.82e-14
Cluster-182.6551	--	--	-5.0386	0.048185	0.41457	0.89549
Cluster-182.989	--	--	-3.03	0.0018511	NA	NA
Cluster-182.2419	--	--	-1.3707	4.1e-13	-0.27382	0.024065
Cluster-182.2411	--	--	-1.1177	2.35e-22	-0.6048	2.55e-11
Cluster-182.2980	--	--	-1.8552	1.92e-214	-0.74336	8.55e-36
Cluster-182.4957	--	--	-1.3921	1.93e-11	-0.81348	2.89e-07
Cluster-182.2189	--	--	-1.0734	5.96e-13	-0.2605	0.0014723
Cluster-182.5393	--	--	-1.4083	0.00018408	NA	NA
Cluster-182.1675	--	--	-5.0002	8.43e-20	NA	NA
Cluster-182.1670	--	--	-1.1851	3.66e-16	-0.19982	0.17204
Cluster-182.1492	--	--	-1.1618	2.17e-14	0.073916	0.62428
Cluster-182.1493	--	--	-1.1736	1.58e-31	0.20513	0.061156
Cluster-182.1497	MDR1, FLR1, CAF5	MFS transporter, DHA1 family, multidrug resistance protein	-7.3658	1.02e-07	0.88908	0.89843
Cluster-182.3734	--	--	-1.051	1.76e-36	-0.24016	0.00023493
Cluster-182.5946	--	--	-1.7789	6.73e-12	-0.20695	0.29767
Cluster-182.2465	--	--	-2.8903	1.23e-36	-0.99761	3.44e-07
Cluster-182.4802	mmsA, iolA, ALDH6A1	malonate-semialdehyde dehydrogenase (acetylating) / methylmalonate-semialdehyde dehydrogenase	-1.0045	2.02e-05	NA	NA
Cluster-182.2066	--	--	-1.3465	8.93e-28	-0.30068	2.86e-06
Cluster-182.4547	--	--	-1.3287	1.96e-12	0.014178	0.94687
Cluster-182.5494	--	--	-2.7994	4.7e-11	-0.84681	5.77e-09
Cluster-182.5497	--	--	-1.0307	0.0067907	NA	NA
Cluster-182.3245	VPS16	vacuolar protein sorting-associated protein 16	-1.2089	4.91e-13	-0.02923	0.86651
Cluster-182.2463	--	--	-1.3895	2.17e-59	-0.15304	0.046983
Cluster-182.1954	AOC3, AOC2, tynA	primary-amine oxidase	-1.0171	3.32e-17	0.049611	0.80802
Cluster-182.5234	--	--	-4.6077	0.039104	-0.74039	0.27656
Cluster-182.7156	--	--	-2.6427	0.036712	-0.035529	0.94876
Cluster-182.3123	--	--	-1.6494	2.19e-110	-0.68758	2.97e-48
Cluster-182.3127	TAF6	transcription initiation factor TFIID subunit 6	-1.0031	4.78e-10	-0.94808	5.45e-21
Cluster-2035.0	--	--	-5.7736	0.005521	-0.34029	0.81564
Cluster-182.5000	--	--	-2.5752	4.44e-11	-0.29224	0.088634
Cluster-182.4156	--	--	-1.0406	6.41e-19	-0.92687	3.97e-46
Cluster-182.6143	--	--	-1.1894	0.00084219	0.29801	0.38309
Cluster-182.6031	FGAPT1	fumigaclavine A dimethylallyltransferase	-8.95	1.3e-11	1.9165	0.69525
Cluster-182.4064	--	--	-1.1759	2.28e-22	-0.96843	1.22e-42
Cluster-182.4069	GDE1	glycerophosphodiester phosphodiesterase	-1.7042	7.6e-50	-0.27498	0.0039944
Cluster-182.5738	--	--	-1.1956	3e-05	-0.45136	0.046083
Cluster-182.1656	--	--	-2.5669	2.7e-49	-0.5806	3.51e-13
Cluster-182.1125	--	--	-1.7178	7.52e-38	-0.95736	2.78e-13
Cluster-182.1054	--	--	-5.997	0.002462	1.2716	0.15693
Cluster-182.6146	--	--	-2.1214	0.00377	-0.80626	0.38063
Cluster-182.840	--	--	-2.3575	4.43e-10	-0.19448	0.69138
Cluster-182.5734	--	--	-1.8664	6.02e-11	-0.39219	0.21168
Cluster-182.2916	TC.SULP	sulfate permease, SulP family	-1.7566	9.71e-132	-0.5471	7.6e-25
Cluster-2274.0	--	--	-5.1187	0.049135	NA	NA
Cluster-182.3249	--	--	-1.8034	1.12e-66	-0.34119	7.78e-06
Cluster-2155.0	--	--	-5.1883	0.034739	NA	NA
Cluster-1750.0	--	--	-3.2122	0.049599	1.4122	0.11344
Cluster-182.2044	--	--	-1.2131	1.09e-35	-0.85259	4.02e-29
Cluster-182.2049	hemL	glutamate-1-semialdehyde 2,1-aminomutase	-1.1769	2.92e-25	-0.16453	0.10319
Cluster-182.5210	--	--	-1.1293	7.84e-06	-0.78021	3.32e-09
Cluster-182.1352	--	--	-1.304	9.18e-06	NA	NA
Cluster-182.7178	--	--	-3.5841	0.043268	0.051156	0.96283
Cluster-182.2675	E3.2.1.22B, galA, rafA	alpha-galactosidase	-1.4237	5.59e-16	-0.25346	0.78617
Cluster-182.3500	--	--	-1.0995	1.82e-10	-0.74222	3.42e-17
Cluster-182.3506	PDC, pdc	pyruvate decarboxylase	-1.6668	1.49e-26	-0.7828	1.8e-22
Cluster-182.853	DAL5	MFS transporter, ACS family, DAL5 transporter family protein	-1.8197	9.88e-14	-0.9804	1.85e-06
Cluster-182.1109	--	--	-5.304	0.00029945	-1.6783	0.47087
Cluster-182.3882	--	--	-1.0033	0.0026977	-0.70849	0.79474
Cluster-182.1137	OPLAH, OXP1, oplAH	5-oxoprolinase (ATP-hydrolysing)	-1.5888	0.00014916	-0.34139	0.31098
Cluster-182.5901	--	--	-1.3037	6.69e-10	-0.14245	0.6924
Cluster-182.6011	--	--	-1.0097	0.028219	0.34105	0.34229
Cluster-182.6014	ECH1	Delta3,5-Delta2,4-dienoyl-CoA isomerase	-1.613	2.59e-09	-0.13053	0.54025
Cluster-1987.0	--	--	-2.9686	0.01742	0.3061	0.79092
Cluster-2017.0	--	--	-1.8679	0.024006	NA	NA
Cluster-182.5274	SMT1, ERG6	sterol 24-C-methyltransferase	-1.1451	6.88e-11	0.45611	1.72e-09
Cluster-182.1594	--	--	-1.5112	0.00011244	-0.22494	0.44319
Cluster-1696.0	--	--	-4.4924	0.04205	NA	NA
Cluster-182.587	SOU1	sorbose reductase	-1.6391	0.0036866	NA	NA
Cluster-182.4751	--	--	-1.5804	3.23e-06	0.80579	0.10068
Cluster-182.4206	--	--	-3.1522	1.03e-17	0.79633	0.68012
Cluster-182.3526	--	--	-1.0295	1.67e-30	0.0089533	0.93991
Cluster-182.3520	UBE3C	ubiquitin-protein ligase E3 C	-1.5912	4.71e-116	-0.38816	5.48e-12
Cluster-182.5040	--	--	-1.3427	0.00041608	-0.68848	5.39e-07
Cluster-182.2924	--	--	-1.3816	9.17e-206	-0.44632	4.04e-25
Cluster-182.4319	--	--	-1.7125	2.29e-33	-0.44444	0.057792
Cluster-182.4317	--	--	-2.4474	4.71e-56	0.72957	1.9e-13
Cluster-182.6091	--	--	-1.4445	9.28e-05	-0.26847	0.47601
Cluster-1313.0	abf1	non-reducing end alpha-L-arabinofuranosidase	-4.4894	0.042933	-0.88745	0.8981
Cluster-182.1167	--	--	-1.0989	0.0089875	0.097897	0.71287
Cluster-182.1160	--	--	-2.2228	0.048293	-0.49178	0.74323
Cluster-182.1780	--	--	-1.5627	3.45e-15	-0.2333	0.15338
Cluster-182.5814	--	--	-1.3915	0.002038	0.79579	3.91e-05
Cluster-182.6253	--	--	-1.3844	0.0040575	0.47829	0.47942
Cluster-182.4817	--	--	-1.0932	2.01e-07	-0.48426	0.8694
Cluster-182.6079	--	--	-1.4626	4.32e-05	0.087585	0.7149
Cluster-182.6076	leuB, IMDH	3-isopropylmalate dehydrogenase	-1.8416	5.34e-05	-0.49928	0.022647
Cluster-182.2009	--	--	-1.0734	4.64e-11	-0.80969	2.18e-08
Cluster-182.5259	--	--	-1.4502	0.00015009	-0.43972	0.00010706
Cluster-182.4789	--	--	-1.1243	5.2e-06	-0.14045	0.34962
Cluster-182.1570	--	--	-1.3689	6.74e-06	-0.29322	0.71475
Cluster-182.1577	--	--	-1.4527	5.11e-24	-0.95302	7.8e-31
Cluster-182.1318	--	--	-1.0899	1.88e-13	0.83953	8.93e-15
Cluster-182.1310	--	--	-1.913	1.25e-53	0.63946	1.77e-06
Cluster-182.4121	--	--	-1.2251	0.0024838	-0.46567	0.01357
Cluster-182.4127	CBH1	cellulose 1,4-beta-cellobiosidase	-1.425	0.00027569	0.52558	0.0040832
Cluster-182.4125	HAO	(S)-2-hydroxy-acid oxidase	-2.4519	2.27e-12	0.19925	0.61224
Cluster-182.4128	DMXL, DMX, RAV1	rabconnectin-3a	-1.0002	1.85e-29	-0.32901	8.1e-05
Cluster-2185.1	--	--	-5.3901	0.01961	-2.6957	0.51922
Cluster-182.3541	--	--	-1.391	1.76e-50	0.071343	0.38372
Cluster-182.2948	--	--	-1.2067	1.3e-39	-0.92765	1.84e-52
Cluster-182.2493	--	--	-1.0256	9.56e-08	-0.78159	8.85e-31
Cluster-182.2497	--	--	-1.4977	3.01e-36	0.12051	0.4241
Cluster-182.1045	--	--	-1.7898	3.19e-06	-0.71171	0.0023007
Cluster-182.2905	SLC30A1, ZNT1	solute carrier family 30 (zinc transporter), member 1	-1.261	5.36e-59	0.71145	9.81e-47
Cluster-182.2904	--	--	-2.0079	4e-37	-0.90212	1.15e-14
Cluster-182.623	--	--	-5.6052	0.0012185	-1.463	0.78858
Cluster-182.620	--	--	-1.3726	0.006377	-0.18405	0.61393
Cluster-182.3959	PSMD11, RPN6	26S proteasome regulatory subunit N6	-1.0008	2.13e-45	-0.1414	0.19179
Cluster-182.3958	--	--	-1.03	9.88e-30	-0.025833	0.83302
Cluster-182.3228	--	--	-1.3154	6.15e-24	0.15754	0.3591
Cluster-182.2577	--	--	-1.0897	7.67e-16	0.15619	0.19395
Cluster-2443.0	--	--	-4.7643	0.019746	-0.28977	0.87447
Cluster-182.5502	--	--	-1.5832	6.5e-13	-0.32836	0.10565
Cluster-182.1081	lacZ	beta-galactosidase	-1.6427	8.72e-11	-0.90622	0.010739
Cluster-182.4104	--	--	-1.3768	4.17e-56	NA	NA
Cluster-182.4107	--	--	-2.4745	5.33e-131	-0.94721	2.63e-20
Cluster-182.3563	SLC20A, PIT	solute carrier family 20 (sodium-dependent phosphate transporter)	-1.3102	4.72e-16	0.95197	3e-35
Cluster-182.2965	--	--	-1.1279	1.41e-34	-0.41911	2.35e-08
Cluster-182.2371	--	--	-1.3985	7.09e-18	-0.23072	0.064524
Cluster-1808.0	galE, GALE	UDP-glucose 4-epimerase	-5.0377	0.047656	NA	NA
Cluster-182.3024	--	--	-1.327	8.44e-65	0.90348	2.11e-15
Cluster-182.3021	HSP20	HSP20 family protein	-1.0794	1e-52	NA	NA
Cluster-182.3973	--	--	-1.0792	0.033624	-0.40515	0.013128
Cluster-182.3972	ENA	P-type Na+/K+ transporter	-1.9685	3.05e-24	0.025205	0.95566
Cluster-182.2518	--	--	-1.1168	1.07e-29	-0.1107	0.18157
Cluster-182.2516	XRN1, SEP1, KEM1	5'-3' exoribonuclease 1	-1.1073	5.09e-33	0.19459	0.02848
Cluster-182.1534	--	--	-1.5316	2.04e-19	-0.30579	0.4381
Cluster-182.1530	--	--	-2.145	9.6e-10	-0.043559	0.91125
Cluster-182.3583	pps, ppsA	pyruvate, water dikinase	-1.6462	2.85e-104	-0.96049	5.85e-30
Cluster-182.6158	--	--	-2.1545	0.026549	-0.72808	0.091036
Cluster-1682.0	--	--	-3.689	0.036785	NA	NA
Cluster-182.2239	--	--	-1.165	7.15e-30	0.57533	6.9e-06
Cluster-182.4805	EARS, gltX	glutamyl-tRNA synthetase	-1.7288	3.65e-22	-0.40438	7.61e-07
Cluster-182.4807	--	--	-1.6722	2.22e-21	-0.55247	8.76e-07
Cluster-182.1271	--	--	-1.8871	1.99e-25	-0.38102	0.0014076
Cluster-182.5555	--	--	-1.5102	8.91e-12	-0.62851	1.46e-07
Cluster-182.6239	--	--	-5.7747	0.0052164	-2.2266	0.057913
Cluster-182.5764	--	--	-1.7342	1.5e-17	-0.43792	0.0011815
Cluster-182.977	--	--	-1.6755	0.0049831	-0.84465	0.00055622
Cluster-182.971	--	--	-2.3174	9.39e-06	0.097684	0.95239
Cluster-182.6098	--	--	-2.3386	0.00023391	0.023986	0.94763
Cluster-182.5812	DAO, aao	D-amino-acid oxidase	-1.603	2.52e-10	-0.95884	1.65e-10
Cluster-182.5819	--	--	-1.1011	5.54e-05	-0.54839	0.0034422
Cluster-182.6397	--	--	-1.5019	3.01e-06	1.7313	0.48343
Cluster-182.6394	--	--	-5.5131	0.014622	NA	NA
Cluster-182.4827	--	--	-1.0628	0.0014219	-0.36607	0.13488
Cluster-182.3289	--	--	-1.0052	1.59e-67	-0.84839	1.01e-59
Cluster-182.2737	--	--	-1.3247	1.05e-33	-0.22948	0.0088994
Cluster-182.2730	--	--	-1.4962	3.54e-58	-0.40925	5.8e-11
Cluster-182.3421	DAL5	MFS transporter, ACS family, DAL5 transporter family protein	-1.6623	5.07e-109	-0.14417	0.062052
Cluster-182.3429	--	--	-1.7044	3.97e-57	-0.41286	0.0030267
Cluster-182.5707	--	--	-1.7543	0.022483	-0.05509	0.95932
Cluster-182.5701	--	--	-1.0342	0.00040667	-0.035006	0.87633
Cluster-182.5703	POL5, MYBBP1A	DNA polymerase phi	-1.0342	2.16e-09	0.39036	0.00032261
Cluster-182.950	--	--	-1.2237	0.025292	0.1485	0.8054
Cluster-182.5708	--	--	-1.8313	8.35e-07	-0.26468	0.44525
Cluster-182.5836	--	--	-2.6408	1.53e-05	0.6226	3.96e-06
Cluster-182.1391	--	--	-1.6773	4.51e-05	-0.40504	0.043289
Cluster-182.787	--	--	-3.4117	2.79e-07	-0.86291	1.41e-16
Cluster-182.781	--	--	-1.1941	0.019943	NA	NA
Cluster-182.1936	--	--	-1.4953	2.96e-13	0.65526	1.43e-10
Cluster-182.3634	AOC3, AOC2, tynA	primary-amine oxidase	-1.2743	1.76e-20	-0.50008	6.62e-07
Cluster-182.3631	--	--	-1.6863	9.18e-13	0.047375	0.87152
Cluster-182.6371	--	--	-3.1166	3.57e-05	-0.58966	0.032012
Cluster-182.2146	--	--	-1.1343	7.87e-37	-0.88981	5.39e-39
Cluster-182.6114	YAT	yeast amino acid transporter	-1.3259	0.044971	-0.4033	0.0073671
Cluster-182.6112	--	--	-1.6757	0.0026785	0.17461	0.8369
Cluster-182.890	--	--	-2.1273	0.045938	-0.95873	0.026513
Cluster-182.237	--	--	-3.2095	0.008918	-0.76668	0.00044653
Cluster-182.5137	--	--	-1.9879	7.45e-08	-0.01861	0.98859
Cluster-182.5132	SLC20A, PIT	solute carrier family 20 (sodium-dependent phosphate transporter)	-1.45	1.13e-05	-0.93149	5.54e-17
Cluster-182.1116	copA, ctpA, ATP7	P-type Cu+ transporter	-1.8875	7.16e-08	0.24699	0.4709
Cluster-182.7006	--	--	-2.1381	0.045198	-0.2125	0.51838
Cluster-182.2715	ALP	oryzin	-2.7953	7.92e-255	0.29886	6.43e-09
Cluster-182.933	PIPOX	sarcosine oxidase / L-pipecolate oxidase	-1.5475	0.018651	1.0702	0.18797
Cluster-182.5725	--	--	-1.0677	0.016366	0.61836	0.00025237
Cluster-182.1372	--	--	-1.0976	0.0060567	-0.13584	0.45676
Cluster-2340.0	--	--	-3.588	1.61e-11	NA	NA
Cluster-182.5858	--	--	-1.0256	0.04729	-0.37799	0.48624
Cluster-182.5587	--	--	-2.1948	0.02558	0.16472	0.78839
Cluster-182.5582	SGSH	N-sulfoglucosamine sulfohydrolase	-2.6914	0.0063425	NA	NA
Cluster-182.4985	GCDH, gcdH	glutaryl-CoA dehydrogenase	-1.0371	1.26e-12	-0.099581	0.48489
Cluster-182.4676	--	--	-1.5691	7.41e-29	-0.65848	2.86e-10
Cluster-182.4183	SIDL	N5-hydroxyornithine acetyltransferase	-1.3631	1.57e-34	-0.13275	0.12095
Cluster-182.2885	--	--	-2.1545	3.46e-109	-0.14936	0.14598
Cluster-182.1910	UTP15	U3 small nucleolar RNA-associated protein 15	-1.1935	1.37e-33	-0.091378	0.48427
Cluster-182.1917	HSPA5, BIP	endoplasmic reticulum chaperone BiP	-1.3215	4.69e-23	0.43804	9.76e-14
Cluster-182.6359	--	--	-2.0779	0.035616	0.60837	0.321
Cluster-182.6357	--	--	-2.8824	0.011941	0.42144	0.70686
Cluster-182.3650	--	--	-1.4885	3.78e-40	0.22758	0.14439
Cluster-182.6137	--	--	-1.1371	0.01867	0.071475	0.82201
Cluster-182.2296	PLD1_2	phospholipase D1/2	-1.0138	2.31e-29	-0.39553	2.61e-09
Cluster-182.5113	--	--	-1.2274	8.28e-05	-0.54866	1.45e-10
Cluster-182.4866	--	--	-1.6023	1.57e-06	-0.031441	0.89744
Cluster-182.133	--	--	-4.7137	0.023136	-0.15943	0.89116
Cluster-182.6061	DAL5	MFS transporter, ACS family, DAL5 transporter family protein	-1.5858	0.00024313	0.66895	0.026611
Cluster-182.681	--	--	-3.3344	0.00041273	-0.20645	0.71857
Cluster-182.1638	--	--	-1.1044	4.71e-10	0.44311	0.0092831
Cluster-182.4246	AOC3, AOC2, tynA	primary-amine oxidase	-1.804	1.28e-52	-0.65408	1.29e-21
Cluster-182.4244	--	--	-1.0557	1.46e-07	0.18656	0.20422
Cluster-182.1741	--	--	-1.8309	2.53e-22	0.21848	0.93991
Cluster-2028.0	--	--	-5.5119	0.017626	NA	NA
Cluster-182.1517	--	--	-1.607	1.37e-13	-0.7263	0.0022525
Cluster-182.2841	--	--	-1.3389	9.73e-18	-0.51905	5.26e-06
Cluster-182.3214	ACTR1, ARP1	centractin	-1.0849	2.06e-79	0.24921	1.74e-07
Cluster-182.2334	--	--	-1.8862	3e-27	-0.83432	7.96e-15
Cluster-182.2337	--	--	-1.5806	9.26e-63	-0.57736	5.17e-28
Cluster-182.4473	--	--	-1.1	1.6e-07	-0.42467	0.00086473
Cluster-182.4651	--	--	-2.1378	0.022154	1.2376	0.5084
Cluster-182.4653	--	--	-1.0807	0.002452	-0.057637	0.95154
Cluster-182.4652	--	--	-1.828	6.31e-11	-0.16959	0.20588
Cluster-182.1025	--	--	-1.4534	9.57e-15	-0.76166	2.62e-12
Cluster-182.1021	--	--	-1.2563	4.6e-05	0.86827	0.05979
Cluster-182.5308	--	--	-1.1776	3.19e-08	0.21477	0.77968
Cluster-182.1680	INV, sacA	beta-fructofuranosidase	-1.2549	3.16e-07	0.33727	0.79922
Cluster-182.1972	--	--	-2.3477	7.28e-91	-0.72278	4.88e-12
Cluster-182.6333	--	--	-2.1205	0.0033486	-0.87885	0.2922
Cluster-182.3851	--	--	-1.3634	2.71e-15	-0.81072	4.21e-31
Cluster-182.5688	--	--	-1.5142	5.39e-20	-0.36439	0.00055629
Cluster-182.6067	--	--	-1.1182	0.013621	-0.50965	0.20386
Cluster-1895.0	--	--	-5.6739	0.008094	0.98728	0.89549
Cluster-182.5463	--	--	-1.2971	0.00021358	0.053391	0.88876
Cluster-182.3997	--	--	-1.1132	1.31e-05	-0.53492	8.1e-05
Cluster-182.3991	--	--	-1.1298	0.048185	-0.29255	0.069192
Cluster-182.1712	--	--	-1.7156	5.79e-21	-0.11483	0.58572
Cluster-182.3197	--	--	-1.0151	1.07e-09	-0.93193	1.32e-23
Cluster-182.3193	NUP98, ADAR2, NUP116	nuclear pore complex protein Nup98-Nup96	-1.0221	2.5e-46	0.21406	1.34e-05
Cluster-182.3192	SRPK3, STK23	serine/threonine-protein kinase SRPK3	-1.0413	9.34e-71	-0.033541	0.60927
Cluster-2523.0	SULT1	sulfotransferase	-5.4517	0.017137	-0.48813	0.5218
Cluster-182.3444	MIOX	inositol oxygenase	-1.3452	5.94e-17	0.045218	0.73384
Cluster-182.6672	--	--	-1.6645	0.0036451	0.61573	0.59741
Cluster-182.4416	yfeX	porphyrinogen peroxidase	-2.5432	8.13e-10	-1.4124	0.149
Cluster-182.5891	--	--	-1.4228	4.55e-07	-0.77177	1.31e-07
Cluster-182.5892	--	--	-1.1491	1.58e-06	-0.8721	8.8e-11
Cluster-182.5096	--	--	-1.5118	1.96e-12	-0.96764	1.01e-10
Cluster-182.5097	--	--	-1.4039	5.29e-13	-0.87953	2.08e-11
Cluster-182.5986	--	--	-2.7669	0.0050857	0.84249	7.77e-06
Cluster-182.6310	--	--	-1.0443	0.00034936	-0.97141	6.26e-06
Cluster-182.3838	--	--	-1.3462	8.07e-13	-0.71616	1.26e-10
Cluster-182.5263	--	--	-1.5554	0.003277	-0.88211	0.0067896
Cluster-182.5668	--	--	-1.6268	0.00099235	-0.87814	0.033403
Cluster-182.250	hisD	histidinol dehydrogenase	-1.3605	0.026984	-0.24065	0.56861
Cluster-182.4756	mrp, NUBPL	ATP-binding protein involved in chromosome partitioning	-1.2464	4.77e-07	-0.51709	0.0082571
Cluster-182.4758	DAL5	MFS transporter, ACS family, DAL5 transporter family protein	-1.2647	2.54e-07	-0.77172	9.6e-10
Cluster-182.1835	--	--	-1.588	1.16e-16	-0.33156	0.00064949
Cluster-182.5183	--	--	-1.4233	0.018662	-0.62142	0.00031523
Cluster-182.6870	--	--	-1.9853	0.036378	-0.41214	0.025842
Cluster-182.3318	--	--	-1.1523	3.64e-06	-0.64254	0.0015507
Cluster-182.4137	--	--	-1.2092	1.88e-07	0.29996	0.0001067
Cluster-182.4697	GE	(4-O-methyl)-D-glucuronate---lignin esterase	-1.0979	0.011292	-0.42603	0.17644
Cluster-182.5346	--	--	-1.1585	0.045301	0.32743	0.62132
Cluster-182.1426	--	--	-1.1946	0.037962	0.50001	0.054928
Cluster-182.5715	--	--	-8.1634	4.92e-10	-0.98518	0.7556
Cluster-182.3762	--	--	-1.0482	6.39e-14	-0.0048746	0.99676
Cluster-182.5644	--	--	-2.937	6.69e-07	0.025114	0.96065
Cluster-182.6194	--	--	-1.4149	0.0078387	0.4008	0.38317
Cluster-182.5423	--	--	-1.8017	0.026385	0.60775	0.24357
Cluster-182.5429	--	--	-2.0038	2.27e-05	0.43392	0.65138
Cluster-2217.0	--	--	-5.1173	0.04304	-1.3291	0.76554
Cluster-182.7032	--	--	-5.1152	0.043189	-0.47126	0.10766
Cluster-182.899	--	--	-1.9077	2.18e-07	-0.04986	0.89549
Cluster-182.4779	malZ	alpha-glucosidase	-1.3042	4.05e-29	0.62578	0.0017886
Cluster-182.1621	--	--	-1.5855	8.92e-06	0.32372	0.33396
Cluster-182.1853	--	--	-1.2885	2.55e-46	-0.42098	2.5e-06
Cluster-182.5827	--	--	-9.0277	6.16e-12	0.3038	5.95e-05
Cluster-182.3944	--	--	-1.5671	3.09e-67	-0.47113	9.94e-13
Cluster-182.3372	UBE2R, UBC3, CDC34	ubiquitin-conjugating enzyme E2 R	-1.5503	2.1e-85	0.049806	0.56302
Cluster-182.6507	--	--	-3.1175	0.00085745	NA	NA
Cluster-182.6506	ALDH	aldehyde dehydrogenase (NAD+)	-4.2955	0.0002247	-0.38668	0.78896
Cluster-1800.0	ACADM, acd	acyl-CoA dehydrogenase	-5.0318	0.00091585	-0.59447	0.026434
Cluster-182.5365	--	--	-1.5381	2.32e-05	-0.69169	6.2e-06
Cluster-182.1629	--	--	-2.4798	0.026354	-0.93791	0.043517
Cluster-182.721	--	--	-4.9065	0.013415	0.32297	0.78284
Cluster-182.1444	UPF3, RENT3	regulator of nonsense transcripts 3	-1.0414	2.83e-09	-0.34687	0.0069346
Cluster-182.1999	katE, CAT, catB, srpA	catalase	-3.433	0.0020041	-0.92967	0.52707
Cluster-182.4194	--	--	-1.0361	2.73e-12	0.082153	0.30429
Cluster-182.4661	SCP2, SCPX	sterol carrier protein 2	-2.2035	4.32e-33	0.099832	0.38623
Cluster-182.4662	LARA	L-arabinose reductase	-1.6388	5.55e-28	0.20826	0.10696
Cluster-182.5999	ABCB1, CD243	ATP-binding cassette, subfamily B (MDR/TAP), member 1	-1.0434	0.0064736	0.89076	3.18e-05
Cluster-182.5194	--	--	-1.5355	1.54e-06	-0.0062997	0.98283
Cluster-182.5191	--	--	-1.1154	2.67e-06	-0.78427	1.8e-05
Cluster-182.2554	HSPA1_6_8	heat shock 70kDa protein 1/6/8	-2.4419	4.55e-31	-0.42148	0.0076601
Cluster-182.4578	--	--	-1.1446	3.6e-14	-0.80179	1.45e-11
Cluster-182.4576	ALDH	aldehyde dehydrogenase (NAD+)	-2.6665	2.75e-11	-0.81513	1.31e-09
Cluster-182.4718	--	--	-1.2899	1.48e-20	-0.49353	1.41e-05
Cluster-182.2481	--	--	-1.4094	6.19e-55	0.18992	0.0036031
Cluster-182.1292	PCA1, CAD2	Cd2+-exporting ATPase	-1.0012	0.00020827	0.12571	0.59792
Cluster-182.1296	--	--	-1.3005	1.86e-16	-0.15626	0.07741
Cluster-182.1295	--	--	-1.3556	0.028596	-1.1674	0.36634
Cluster-182.1874	ggt	gamma-glutamyltranspeptidase / glutathione hydrolase	-2.5671	1.46e-39	-0.67293	4.36e-06
Cluster-182.1870	STE2	pheromone alpha factor receptor	-1.1001	0.0057356	-0.48623	0.093413
Cluster-182.1234	--	--	-1.5351	0.0065284	-2.2533	0.056403
Cluster-182.991	--	--	-1.7801	0.0008337	-0.34316	0.00058305
Cluster-182.2406	IMA, malL	oligo-1,6-glucosidase	-2.6336	2.18e-163	-0.41308	0.00054696
Cluster-182.5382	--	--	-1.5747	0.026601	1.1906	0.050204
Cluster-182.5387	--	--	-1.3268	1.11e-05	-2.8807	0.40701
Cluster-182.6119	--	--	-1.4124	0.00096039	-0.28107	0.40678
Cluster-182.746	--	--	-1.9339	8.69e-06	0.54736	0.0029577
Cluster-182.1605	--	--	-1.1744	1.52e-21	0.060381	0.61418
Cluster-182.4030	--	--	-2.874	1.15e-117	-0.40332	2.55e-06
Cluster-182.4036	--	--	-1.1125	3.97e-38	0.4415	5.16e-11
Cluster-182.6531	--	--	-3.4838	0.020547	-1.6129	0.15499
Cluster-182.1465	YAT	yeast amino acid transporter	-1.2842	3.35e-06	0.18509	0.212
Cluster-182.5994	--	--	-1.158	0.0016852	-0.13363	0.82093
Cluster-182.5990	--	--	-3.8727	2.21e-08	NA	NA
Cluster-182.5979	--	--	-1.1836	1.62e-06	-0.11077	0.68953
Cluster-182.4556	--	--	-1.2439	0.011178	NA	NA
Cluster-182.4554	--	--	-1.0932	6.38e-19	-0.50815	1.53e-06
Cluster-182.4552	--	--	-1.1705	2.44e-31	-0.7366	2.69e-14
Cluster-182.4732	--	--	-1.1315	6.17e-08	-0.73965	8.18e-18
Cluster-182.4738	--	--	-1.1691	1.16e-11	-0.050995	0.80642
Cluster-182.2435	--	--	-1.0843	2.47e-63	-0.42322	1.43e-12
Cluster-182.550	TPO1	MFS transporter, DHA1 family, multidrug resistance protein	-2.2759	0.00053284	-0.56693	0.9204
Cluster-182.3110	--	--	-1.9901	3.52e-114	-0.65848	3.67e-30
Cluster-182.5018	ALDH	aldehyde dehydrogenase (NAD+)	-1.4521	7.53e-19	-0.20395	0.11296
Cluster-182.5016	--	--	-1.0937	2.34e-15	0.34459	0.0011694
Cluster-182.4941	--	--	-1.5364	1.29e-10	-0.22921	0.029502
Cluster-182.4979	--	--	-1.1175	0.0012032	-0.86029	3.92e-11
Cluster-2401.0	--	--	-5.8675	0.0035946	NA	NA
Cluster-1249.0	--	--	-7.3434	1.56e-06	-1.8209	0.78832
Cluster-182.769	fabG, OAR1	3-oxoacyl-	-5.3024	0.0033902	2.9156	0.39559
Cluster-2272.0	EEF1A	elongation factor 1-alpha	-1.587	1.17e-07	0.04614	0.90069
Cluster-182.2867	YAT	yeast amino acid transporter	-1.3836	1.3e-23	-0.26228	0.0656
Cluster-182.1665	E1.14.99.55	lytic starch monooxygenase	-1.0486	5.72e-15	-0.18205	0.67213
Cluster-182.1668	ABCB1, CD243	ATP-binding cassette, subfamily B (MDR/TAP), member 1	-1.6332	1.23e-61	0.034348	0.89549
Cluster-182.4054	pvdA, SIDA	L-ornithine N5-monooxygenase	-1.4062	4.93e-21	-0.33898	0.0032145
Cluster-182.1485	--	--	-2.1849	3.94e-10	-0.2271	0.062673
Cluster-182.653	--	--	-1.719	0.00043182	-0.036019	0.90134
Cluster-182.6974	PIPOX	sarcosine oxidase / L-pipecolate oxidase	-5.6214	0.0098167	-0.60696	0.59047
Cluster-182.3251	--	--	-2.8441	2.3e-20	0.96269	7.87e-29
Cluster-182.3705	SEY1	protein SEY1	-1.0747	3.64e-42	-0.084154	0.27331
Cluster-182.5959	--	--	-1.2392	8.62e-07	-0.12136	0.52954
Cluster-182.6285	--	--	-1.5954	0.00016483	-0.96221	0.00053785
Cluster-182.4534	--	--	-1.7673	4.3e-30	0.38649	0.63851
Cluster-2110.0	--	--	-3.6664	0.042226	NA	NA
Cluster-182.6034	MAO, aofH	monoamine oxidase	-2.2021	0.0369	-0.030333	0.9715
Cluster-182.5480	MAO, aofH	monoamine oxidase	-1.8331	0.031394	-0.16572	0.92521
Cluster-182.757	katE, CAT, catB, srpA	catalase	-2.2221	0.01683	NA	NA
Cluster-182.756	--	--	-1.3656	0.0015225	-0.95798	6.13e-18
Cluster-182.5229	--	--	-1.1363	4.83e-08	-0.85093	2.38e-07
Cluster-182.1347	ENA	P-type Na+/K+ transporter	-4.7501	3.71e-67	0.31807	0.042093
Cluster-182.1348	--	--	-1.4561	1.21e-19	0.025497	0.99929
Cluster-182.3139	DPP4, CD26	dipeptidyl-peptidase 4	-1.1472	1.78e-32	0.16524	0.20426
Cluster-182.3396	--	--	-1.0248	2.14e-12	-0.38896	0.00014627
Cluster-182.5102	--	--	-1.3007	9.72e-05	0.16014	0.42359
Cluster-2179.0	--	--	-6.3908	0.0003626	1.9055	0.78284
Cluster-182.5106	--	--	-1.2826	1.47e-06	0.61263	0.0070209
Cluster-182.5039	BDH, butB	(R,R)-butanediol dehydrogenase / meso-butanediol dehydrogenase / diacetyl reductase	-2.1103	1.87e-21	0.49533	0.11711
Cluster-182.4029	mmsA, iolA, ALDH6A1	malonate-semialdehyde dehydrogenase (acetylating) / methylmalonate-semialdehyde dehydrogenase	-1.6942	1.77e-19	0.24505	0.1167
Cluster-182.4075	--	--	-1.8647	7.8e-45	-0.8015	7.1e-20
Cluster-182.4074	--	--	-1.0544	4.36e-16	-0.42859	0.00017761
Cluster-182.3236	HAO	(S)-2-hydroxy-acid oxidase	-1.5192	1.14e-17	-0.12466	0.51319
Cluster-182.1876	DAL5	MFS transporter, ACS family, DAL5 transporter family protein	-1.8231	1.34e-14	-0.2265	0.079184
Cluster-182.3092	--	--	-1.3947	1.96e-10	-0.25837	0.021226
Cluster-182.5590	PATG	6-methylsalicylate decarboxylase	-1.628	2.5e-08	0.26016	0.13333
Cluster-182.5937	GST, gst	glutathione S-transferase	-2.1973	0.022137	-0.3402	0.59068
Cluster-182.5936	HAO	(S)-2-hydroxy-acid oxidase	-1.6111	0.00057567	1.0187	0.068814
Cluster-182.2548	RAD57	DNA repair protein RAD57	-1.2632	1.61e-96	-0.37891	1.34e-10
Cluster-182.5062	--	--	-2.6273	1.91e-19	-0.25579	0.27086
Cluster-182.3335	--	--	-1.2872	4.6e-15	-0.90188	4.3e-16
Cluster-182.5207	DAL5	MFS transporter, ACS family, DAL5 transporter family protein	-1.1351	5.05e-11	-0.14255	0.30128
Cluster-182.1587	--	--	-1.4462	7.22e-06	-0.27549	0.34901
Cluster-182.1588	--	--	-1.5094	0.019711	-0.49327	0.094884
Cluster-182.6202	--	--	-2.991	0.0026405	-0.15593	0.81518
Cluster-182.597	--	--	-1.5081	0.026986	-0.75554	0.18353
Cluster-2067.0	--	--	-5.1909	0.038852	-1.6859	0.23148
Cluster-182.3788	--	--	-1.1613	3.24e-15	-0.29501	0.0030269
Cluster-182.861	PIR	quercetin 2,3-dioxygenase	-1.5417	0.0012278	0.22782	0.088037
Cluster-182.2930	--	--	-3.795	3.02e-18	NA	NA
Cluster-182.5246	--	--	-1.505	0.00010302	NA	NA
Cluster-182.5240	--	--	-1.5257	0.018293	0.35873	0.54981
Cluster-182.4899	MIOS, MIO, SEA4	SEA/GATOR complex protein SEA4/MIOS	-1.3101	8.41e-08	-0.77989	7.2e-07
Cluster-1666.0	--	--	-3.3212	0.046868	NA	NA
Cluster-182.6524	gyaR, GOR1	glyoxylate reductase	-1.8677	0.00024895	0.021641	0.9921
Cluster-182.5961	--	--	-1.7654	5.73e-05	-0.075358	0.87891
Cluster-182.6243	--	--	-8.0774	9.22e-09	NA	NA
Cluster-182.5919	--	--	-1.5095	0.019454	-1.0091	0.097054
Cluster-182.5917	--	--	-1.4634	0.0011499	-0.24445	0.7985
Cluster-182.1097	--	--	-1.2722	6.04e-06	0.24842	0.034179
Cluster-182.1542	--	--	-2.1681	1.46e-32	-0.51206	0.00015471
Cluster-182.1543	--	--	-1.0552	9.68e-12	-0.36194	3.54e-07
Cluster-1914.0	--	--	-5.1151	0.040674	2.4342	0.70737
Cluster-182.4799	--	--	-1.6405	0.00013476	3.51e-05	0.99994
Cluster-182.1301	E1.2.1.88	1-pyrroline-5-carboxylate dehydrogenase	-1.049	3e-12	-0.034007	0.81117
Cluster-182.4130	--	--	-2.8292	5.14e-24	0.13783	0.26301
Cluster-182.4131	--	--	-1.3282	0.0014482	-0.46517	0.057719
Cluster-1994.0	ARG81, ARGR2	arginine metabolism regulation protein II	-3.1073	0.046375	0.082688	0.89447
Cluster-182.4138	--	--	-2.1323	1.08e-05	-0.73288	0.003052
Cluster-1447.0	--	--	-5.4527	0.026018	0.43933	0.75627
Cluster-182.2620	--	--	-1.4443	4.76e-100	-0.82429	2.7e-81
Cluster-182.3530	ENA	P-type Na+/K+ transporter	-3.0408	2.49e-186	0.2082	8.19e-05
Cluster-182.6745	--	--	-5.1131	0.010256	-0.7183	0.72722
Cluster-182.5075	--	--	-2.1579	0.024032	0.20879	0.15246
Cluster-182.2489	SOS	son of sevenless	-1.1427	1.19e-60	-0.031478	0.75356
Cluster-182.2957	CARS, cysS	cysteinyl-tRNA synthetase	-1.0467	8.37e-52	0.0068322	0.94057
Cluster-182.2482	--	--	-4.4304	0.046499	NA	NA
Cluster-182.1326	--	--	-1.6981	0.0015723	0.22831	0.80998
Cluster-182.1795	--	--	-1.1661	0.0055507	0.31262	0.09271
Cluster-182.651	--	--	-1.5359	0.0043796	-0.45984	0.39026
Cluster-2022.0	--	--	-1.795	0.0025933	0.1162	0.9217
Cluster-182.7025	--	--	-6.2932	0.00090528	-0.983	0.094634
Cluster-182.7024	--	--	-3.8737	0.0015802	0.081754	0.89549
Cluster-182.5735	--	--	-1.1296	0.0023534	-0.5888	0.019517
Cluster-182.3946	CYB5R	cytochrome-b5 reductase	-1.3675	4.48e-11	-0.73647	4.24e-32
Cluster-182.3947	--	--	-1.7756	0.0011334	-0.87305	0.062354
Cluster-182.2143	--	--	-1.09	7.78e-33	-0.0029049	0.99033
Cluster-182.6042	--	--	-1.6836	0.015291	0.023215	0.92549
Cluster-182.6044	--	--	-6.4833	0.00023479	1.2916	0.068697
Cluster-182.5797	--	--	-2.2905	0.0087363	0.21997	0.64428
Cluster-182.1098	--	--	-1.2261	1.37e-11	-0.48183	7.28e-06
Cluster-182.5843	--	--	-1.2913	7.98e-05	0.41869	0.88045
Cluster-182.6400	adhP	alcohol dehydrogenase, propanol-preferring	-1.9079	0.00037264	-0.65558	0.0011596
Cluster-182.5485	--	--	-2.0225	2.32e-05	-0.41197	0.024642
Cluster-182.822	--	--	-3.0982	8.6e-07	-0.29632	0.30437
Cluster-182.4323	--	--	-2.6185	8.84e-12	-1.2933	0.13293
Cluster-182.4326	PARG	poly(ADP-ribose) glycohydrolase	-1.6899	2.55e-59	-0.21457	0.0074572
Cluster-182.6275	--	--	-1.2518	0.00021586	-0.18989	0.51223
Cluster-182.1156	--	--	-1.3012	2.31e-18	-0.23131	0.4791
Cluster-182.3952	--	--	-1.811	2.18e-39	-0.32574	0.0037071
Cluster-182.2762	PSMD2, RPN1	26S proteasome regulatory subunit N1	-1.0481	1.8e-44	-0.30843	4.88e-07
Cluster-182.2780	COX6A	cytochrome c oxidase subunit 6a	-1.5687	1.24e-56	-0.62587	1.69e-22
Cluster-182.6056	--	--	-2.0912	0.034604	0.41286	0.003342
Cluster-182.6053	--	--	-2.0861	1.15e-07	0.19485	0.83635
Cluster-182.5510	--	--	-1.4952	3e-06	-1.8477	0.4618
Cluster-182.5517	--	--	-5.6229	0.008918	0.22525	0.77556
Cluster-182.1524	--	--	-1.8286	4.57e-39	-0.96855	8.43e-25
Cluster-182.1521	--	--	-1.1295	2.98e-24	-0.56006	3.93e-13
Cluster-2450.0	AFVE	aflavarin biosynthesis cytochrome P450 monooxygenase	-1.5617	0.0059692	NA	NA
Cluster-182.1697	DAL5	MFS transporter, ACS family, DAL5 transporter family protein	-2.275	9.97e-07	-0.40244	0.43007
Cluster-182.1486	--	--	-6.9545	2.32e-05	-0.6713	0.010866
Cluster-182.7130	--	--	-4.9962	0.001361	0.94407	0.014339
Cluster-182.3107	--	--	-1.6696	2.73e-207	-0.51208	5.75e-14
Cluster-182.3572	--	--	-2.4557	1.31e-39	-0.59853	7.83e-12
Cluster-182.7137	--	--	-5.1893	0.032851	-0.15884	0.66448
Cluster-182.1214	--	--	-1.0481	0.00063186	-0.20538	0.073953
Cluster-182.5167	RP-L40e, RPL40, UBA52	ubiquitin-large subunit ribosomal protein L40e	-1.4936	6.27e-09	-0.17111	0.65879
Cluster-1884.0	--	--	-1.7362	0.00038461	NA	NA
Cluster-1310.0	--	--	-1.931	0.047128	NA	NA
Cluster-182.7282	K06889	uncharacterized protein	-3.6144	0.0047845	-0.60069	0.7463
Cluster-182.6089	--	--	-2.623	7.24e-14	-0.91532	6.16e-09
Cluster-182.5757	--	--	-2.0639	3.62e-08	-0.28706	0.0076713
Cluster-182.5575	--	--	-2.1665	7.04e-07	0.2101	0.52338
Cluster-182.4487	GLIA	MFS transporter, DHA2 family, glioxin efflux transporter	-2.3678	2.53e-29	-0.99179	1.63e-76
Cluster-182.4481	SEC11, sipW	signal peptidase I	-1.2513	3.9e-08	-0.28965	0.0087892
Cluster-182.4626	--	--	-1.8902	3e-12	-0.90471	1.14e-13
Cluster-182.1503	--	--	-1.1378	5.93e-10	0.31479	0.59701
Cluster-182.4363	lldD	L-lactate dehydrogenase (cytochrome)	-1.068	1.81e-07	-0.49618	0.0039151
Cluster-182.4814	--	--	-2.9516	2.06e-19	0.15526	0.76954
Cluster-2153.0	LXRA	L-xylulose reductase	-5.8218	0.0042582	-0.70529	0.53493
Cluster-182.5146	E4.2.1.66	cyanide hydratase	-1.0192	0.01054	-0.89175	1.73e-12
Cluster-182.5264	--	--	-2.7601	0.013291	-0.70182	0.85981
Cluster-182.916	PSMD10	26S proteasome non-ATPase regulatory subunit 10	-1.6305	0.00099955	-4.4273	0.13483
Cluster-182.2118	--	--	-1.0587	6.73e-16	-0.75973	4.08e-09
Cluster-182.3290	RP-LP0, RPLP0	large subunit ribosomal protein LP0	-1.0671	1.32e-27	-0.35236	8.34e-09
Cluster-182.5806	ACSS3, prpE	propionyl-CoA synthetase	-1.4767	4.22e-07	-0.86896	7.02e-06
Cluster-182.4602	ARO8	aromatic amino acid aminotransferase I / 2-aminoadipate transaminase	-1.5056	6.25e-42	-0.88515	1.7e-33
Cluster-182.1384	--	--	-1.1318	0.013236	-0.90156	0.0021426
Cluster-182.1387	AKR7	aflatoxin B1 aldehyde reductase	-1.7901	4.98e-05	-0.14243	0.81891
Cluster-182.792	--	--	-1.3526	0.00081306	0.38967	0.11553
Cluster-182.3035	--	--	-2.4517	0.0049931	0.67291	0.0059708
Cluster-182.425	--	--	-2.43	0.00095537	0.10897	0.71648
Cluster-182.3601	dmpA, dap	D-aminopeptidase	-2.1628	3.97e-28	-0.82173	3.26e-08
Cluster-182.6384	--	--	-5.1169	0.040532	NA	NA
Cluster-182.2268	--	--	-4.145	2.06e-205	-0.95528	7.34e-114
Cluster-182.4878	--	--	-1.0494	2.94e-07	-0.31183	0.7149
Cluster-182.6200	--	--	-1.3666	8.83e-05	0.46954	0.13059
Cluster-182.5128	--	--	-1.4932	8.38e-05	-0.41238	0.031568
Cluster-182.5126	--	--	-1.2211	2.46e-13	-0.32146	0.11836
Cluster-182.3965	--	--	-1.2529	1.88e-19	0.10941	0.37003
Cluster-182.166	URE	urease	-1.5325	0.0099975	-0.70594	0.011792
Cluster-182.163	--	--	-2.9272	0.011922	0.38711	0.36851
Cluster-1855.0	--	--	-5.727	0.0065842	NA	NA
Cluster-182.836	--	--	-1.8857	0.0089096	0.0020151	0.99929
Cluster-1471.0	--	--	-5.3291	0.024803	-0.19198	0.96283
Cluster-182.2729	NIT-6	nitrite reductase (NAD(P)H)	-1.0487	5.57e-96	-0.087828	0.21236
Cluster-182.946	TC.NCS1	nucleobase:cation symporter-1, NCS1 family	-2.4023	2.14e-18	-0.55275	0.00048898
Cluster-182.947	--	--	-1.1958	1.07e-05	-0.40739	0.13977
Cluster-182.943	--	--	-1.5365	7.58e-20	-0.56253	0.00015761
Cluster-182.949	--	--	-2.2063	2.95e-06	-0.98524	1.78e-05
Cluster-182.2095	XDH	xanthine dehydrogenase/oxidase	-1.0619	1.15e-26	0.023536	0.8591
Cluster-182.2090	--	--	-1.1149	6.9e-24	-0.41296	5.62e-05
Cluster-182.3059	--	--	-1.0499	5.27e-07	0.33111	0.015421
Cluster-182.4999	--	--	-5.8664	0.0040509	0.79379	0.75475
Cluster-2589.0	--	--	-5.5114	0.012643	NA	NA
Cluster-2194.0	--	--	-5.814	0.00058986	NA	NA
Cluster-182.4191	--	--	-1.2297	7.94e-16	-0.047319	0.763
Cluster-182.1017	--	--	-1.6131	4e-08	0.92267	3.99e-07
Cluster-182.7363	--	--	-4.6061	0.037595	0.2191	0.86709
Cluster-1871.0	--	--	-3.1497	0.028575	0.2152	0.78464
Cluster-182.7277	--	--	-1.2287	0.017639	-0.15391	0.75589
Cluster-182.6368	--	--	-1.298	0.044628	-0.90736	0.094967
Cluster-1375.0	HAO	(S)-2-hydroxy-acid oxidase	-5.0372	0.047698	0.98593	0.37532
Cluster-182.7143	--	--	-1.1487	0.047038	-0.46739	0.083238
Cluster-182.2284	--	--	-2.2413	2.12e-180	-0.96556	3.11e-56
Cluster-182.6144	--	--	-2.5409	0.016173	0.12509	0.80674
Cluster-182.1208	--	--	-1.1806	9.4e-12	-0.072532	0.66755
Cluster-182.4857	--	--	-1.4607	4.32e-21	-0.029882	0.78285
Cluster-182.4855	--	--	-1.0364	7.9e-33	-0.65854	8.93e-28
Cluster-182.4850	--	--	-1.3783	2.75e-22	0.14161	0.15249
Cluster-182.200	--	--	-1.0473	0.040443	0.21264	0.70383
Cluster-182.1229	E1.3.3.6, ACOX1, ACOX3	acyl-CoA oxidase	-1.0809	2.59e-12	0.83444	4.12e-21
Cluster-182.1228	--	--	-1.011	1.92e-06	-0.62105	4.29e-11
Cluster-182.5854	--	--	-4.8374	3.73e-07	0.62059	0.29801
Cluster-182.4274	--	--	-1.3076	3.02e-49	-0.5403	1.93e-11
Cluster-182.5852	--	--	-8.6095	1.64e-10	0.25719	0.017725
Cluster-182.921	--	--	-1.2267	0.013904	0.17387	0.44116
Cluster-182.5846	--	--	-1.9855	0.043781	0.32716	0.40902
Cluster-182.4468	--	--	-1.4995	8.99e-22	0.36423	0.013924
Cluster-182.5593	gabD	succinate-semialdehyde dehydrogenase / glutarate-semialdehyde dehydrogenase	-2.6505	2.1e-16	-0.73755	0.0004544
Cluster-182.4641	E3.5.1.4, amiE	amidase	-1.6913	1.52e-22	0.067998	0.739
Cluster-182.1033	E1.14.13.1	salicylate hydroxylase	-1.4289	0.0048597	-0.48721	0.084576
Cluster-1919.0	--	--	-1.6161	0.0093243	0.083891	0.93799
Cluster-182.7341	--	--	-5.8243	0.007577	-0.22317	0.41084
Cluster-182.5490	--	--	-4.8132	0.017414	-0.49739	0.36664
Cluster-182.5473	--	--	-1.0337	1.68e-08	-0.6809	4.99e-09
Cluster-182.5479	--	--	-1.9789	4.03e-26	0.018554	0.96065
Cluster-182.128	--	--	-1.853	0.011337	0.4566	0.31005
Cluster-182.905	--	--	-2.1022	4.45e-12	-0.42354	0.33352
Cluster-182.1502	HEXA_B	hexosaminidase	-1.4719	0.0022092	-0.4688	0.28616
Cluster-182.3986	--	--	-1.1554	1.98e-10	0.13809	0.29467
Cluster-182.3981	--	--	-1.55	2.56e-30	-0.7341	8.63e-13
Cluster-182.844	--	--	-2.9569	2.34e-11	-0.87104	0.0014903
Cluster-182.2853	--	--	-1.0251	1.43e-16	-0.97494	5.77e-48
Cluster-182.2857	TBC1D8_9	TBC1 domain family member 8/9	-1.1494	9.47e-51	-0.80081	4.58e-33
Cluster-182.909	--	--	-2.0091	1.64e-12	NA	NA
Cluster-182.906	--	--	-1.3422	0.0050362	-0.97421	0.012556
Cluster-182.907	--	--	-2.5486	1.97e-06	0.61263	0.86681
Cluster-182.904	--	--	-1.1884	9.6e-05	-0.2205	0.59239
Cluster-182.3325	--	--	-1.3165	2.61e-56	-0.56938	2.63e-17
Cluster-182.3326	--	--	-2.0191	1.55e-123	-0.41918	0.92581
Cluster-182.2580	--	--	-1.3898	2.39e-81	-0.73093	1.71e-36
Cluster-182.2588	fixA, etfB	electron transfer flavoprotein beta subunit	-1.002	1.55e-27	-0.52174	8.47e-10
Cluster-182.4408	--	--	1.2129	9.68e-33	0.28236	0.0021559
Cluster-182.5867	--	--	1.353	1.18e-05	-0.29897	0.55462
Cluster-182.5869	abnA	arabinan endo-1,5-alpha-L-arabinosidase	2.3317	2.09e-92	0.20021	0.45676
Cluster-2492.0	ATX, chlB1, mdpB	6-methylsalicylic acid synthase	3.8726	0.012664	3.9003	0.27368
Cluster-182.487	--	--	1.6065	2.88e-12	-0.44802	0.092593
Cluster-182.483	--	--	3.4749	0.0066667	NA	NA
Cluster-182.1625	--	--	1.6226	7.69e-37	0.14643	0.18588
Cluster-182.6660	--	--	1.7473	0.0029693	0.58502	0.083668
Cluster-182.6667	--	--	3.5033	0.00050211	-0.48291	0.89549
Cluster-182.5460	--	--	2.4627	2.29e-33	0.042819	0.93219
Cluster-182.6668	--	--	1.6639	5.72e-09	NA	NA
Cluster-182.6326	--	--	4.0808	2.59e-127	0.5552	0.083668
Cluster-182.6325	--	--	2.6095	2.35e-08	0.67361	0.019535
Cluster-182.3665	--	--	1.6774	2.54e-22	0.55206	0.0019019
Cluster-1339.0	--	--	3.5904	4.73e-06	-0.11928	0.95084
Cluster-2003.0	--	--	2.8573	1.26e-06	NA	NA
Cluster-182.2137	--	--	1.3893	3.54e-58	0.56545	4.33e-14
Cluster-182.5672	--	--	2.3287	1.07e-05	NA	NA
Cluster-182.5673	--	--	1.1885	5.48e-16	0.49092	0.0005532
Cluster-389.0	--	--	5.9584	0.041645	NA	NA
Cluster-609.0	--	--	5.4296	0.016143	NA	NA
Cluster-527.0	--	--	4.7854	0.018177	5.9285	0.2513
Cluster-182.3791	DDX6, RCK, DHH1	ATP-dependent RNA helicase DDX6/DHH1	1.1352	1.09e-39	0.65043	6.03e-15
Cluster-182.996	--	--	1.3944	6.04e-29	0.54134	1.22e-07
Cluster-182.2838	SIN3A	paired amphipathic helix protein Sin3a	1.9632	6.21e-134	-0.027248	0.83957
Cluster-812.0	--	--	4.5025	0.018144	0.54052	0.89549
Cluster-182.2991	--	--	3.1097	1.17e-101	0.23184	0.34982
Cluster-182.5330	--	--	1.0559	0.0072346	-0.70176	3.82e-05
Cluster-182.5337	MAGOH	protein mago nashi	2.3188	2.22e-35	0.1305	0.66322
Cluster-182.1433	--	--	3.6744	8.82e-179	0.41254	0.079475
Cluster-182.6305	--	--	3.5926	5.54e-08	0.90018	0.62588
Cluster-182.6304	--	--	3.8114	8.52e-11	0.22983	NA
Cluster-182.3829	RAD54L, RAD54	DNA repair and recombination protein RAD54 and RAD54-like protein	1.1668	1.63e-20	0.68503	6.68e-18
Cluster-182.3823	--	--	1.5858	6.27e-126	0.64486	4.59e-33
Cluster-182.3820	--	--	1.2825	2.3e-98	0.23089	0.00040863
Cluster-182.5657	PANK1_2_3, CAB1, coaW	type II pantothenate kinase	1.0149	4.63e-12	0.57307	2.78e-05
Cluster-182.5654	--	--	1.4715	4.82e-11	0.52655	0.018471
Cluster-182.5650	--	--	2.1992	0.0020479	0.68453	0.65819
Cluster-182.5436	--	--	2.9156	1.66e-16	0.80408	0.10958
Cluster-182.5439	--	--	1.7022	3.98e-07	NA	NA
Cluster-182.3702	--	--	1.0061	2.12e-44	0.81011	1.43e-40
Cluster-182.6188	JLP1	sulfonate dioxygenase	3.2536	3.07e-11	2.431	0.057677
Cluster-182.6579	--	--	1.1958	0.045905	0.60772	0.1465
Cluster-182.4218	--	--	1.4729	2.05e-23	0.56492	1.67e-06
Cluster-182.1417	--	--	2.9642	1.75e-63	0.50693	0.0003878
Cluster-620.0	--	--	6.1635	0.0028689	-3.8506	0.35694
Cluster-1250.0	--	--	3.4572	0.0026358	-0.52287	0.79015
Cluster-182.3360	--	--	1.8349	5.21e-103	0.98728	0.89549
Cluster-540.0	--	--	6.0122	0.011214	NA	NA
Cluster-2474.0	--	--	2.6689	0.031761	NA	NA
Cluster-855.0	--	--	5.1723	0.00035493	NA	NA
Cluster-182.1183	GPN	GPN-loop GTPase	1.3746	5.53e-46	0.12675	0.26626
Cluster-182.1633	DAD1	DASH complex subunit DAD1	1.7079	7.1e-15	-0.01068	0.98712
Cluster-182.1189	--	--	1.5367	3.4e-05	-1.8493	0.78617
Cluster-182.730	--	--	1.1229	0.0070189	0.74061	0.023828
Cluster-182.1459	--	--	1.8765	3.44e-35	-0.16331	0.11738
Cluster-182.1989	--	--	1.5006	2.28e-62	0.3624	2.7e-07
Cluster-182.1454	upp, UPRT	uracil phosphoribosyltransferase	2.5311	6.64e-149	2.8941	0.63572
Cluster-182.1451	--	--	1.4785	9.02e-11	NA	NA
Cluster-182.4002	--	--	5.1837	0.00012279	-1.5114	0.38317
Cluster-182.4006	ERDS	ergosteryl-3beta-O-L-aspartate synthase	1.0039	3.62e-34	0.20626	0.0030249
Cluster-182.4008	--	--	1.3179	9.18e-50	0.61109	6.96e-14
Cluster-1796.0	--	--	2.7168	0.014875	-0.81489	0.68944
Cluster-182.5981	--	--	1.3824	0.0041949	-2.8278	0.60564
Cluster-182.5989	--	--	2.0233	2.25e-07	-0.17176	0.90795
Cluster-182.2170	--	--	2.2998	3.44e-05	-0.23488	0.6817
Cluster-182.282	COX1	cytochrome c oxidase subunit 1	4.6246	0.00017322	0.71307	0.60416
Cluster-1215.0	--	--	2.2051	0.038595	1.4925	0.78617
Cluster-182.2820	NSMCE4, NSE4	non-structural maintenance of chromosomes element 4	1.3694	1.75e-99	-0.40184	2.84e-09
Cluster-182.6725	--	--	3.3018	1.69e-13	-0.44844	NA
Cluster-182.3445	--	--	1.4342	1.45e-19	0.55148	0.10552
Cluster-182.3331	ARFRP1	ADP-ribosylation factor related protein 1	1.5326	3.55e-37	-0.33688	0.01638
Cluster-182.6490	--	--	1.2176	0.0012367	0.10698	0.8692
Cluster-182.1843	--	--	1.6433	4.99e-31	0.46169	0.92549
Cluster-182.1842	--	--	1.3978	1.17e-13	NA	NA
Cluster-182.1845	--	--	1.5046	1.13e-50	0.69793	1.14e-16
Cluster-498.0	--	--	5.7261	0.023724	NA	NA
Cluster-182.504	BRLA	zinc finger protein BrlA	2.4227	0.035813	NA	NA
Cluster-182.503	--	--	1.8089	0.044079	-1.1767	0.15778
Cluster-182.500	--	--	3.3841	0.0067574	3.5166	NA
Cluster-182.2692	--	--	1.8156	4.77e-32	0.059443	0.79391
Cluster-182.4977	GLP-F	aquaglyceroporin related protein, other eukaryote	2.5517	1.91e-21	0.17767	0.70383
Cluster-1012.0	--	--	6.4467	0.00093304	NA	NA
Cluster-658.0	--	--	5.5134	0.021094	NA	NA
Cluster-182.2312	--	--	1.1547	1.55e-12	-0.42059	0.00018978
Cluster-182.2313	USP22_27_51, UBP8	ubiquitin carboxyl-terminal hydrolase 22/27/51	1.8923	1.35e-200	-0.03945	0.63256
Cluster-1109.0	--	--	5.4418	0.016303	NA	NA
Cluster-182.3759	ALG6	alpha-1,3-glucosyltransferase	1.0093	2.83e-28	-0.20134	0.012962
Cluster-182.3756	--	--	1.0152	1.31e-32	0.64082	3.84e-17
Cluster-182.5616	--	--	1.6264	0.041794	-0.023796	0.98492
Cluster-2627.0	ND4	NADH-ubiquinone oxidoreductase chain 4	3.5097	0.016346	1.9119	0.13598
Cluster-182.2761	SWI1, ADR6	SWI/SNF chromatin-remodeling complex subunit SWI1	2.0877	1.38e-175	0.57168	2.37e-19
Cluster-182.6708	--	--	2.7017	0.012979	-1.2331	0.19313
Cluster-182.1281	PFDN2	prefoldin subunit 2	1.1047	2.93e-11	-0.034753	0.87556
Cluster-2052.0	--	--	5.5491	0.011005	NA	NA
Cluster-182.6552	--	--	2.2141	6.1e-05	0.24065	0.89549
Cluster-182.2417	RP-L29e, RPL29	large subunit ribosomal protein L29e	1.6406	2.61e-60	-0.4313	2.08e-10
Cluster-182.2180	--	--	1.1439	4.55e-76	0.46449	5.25e-15
Cluster-182.4958	--	--	3.1169	2.78e-124	0.75803	3.21e-05
Cluster-182.4950	ELL	RNA polymerase II elongation factor ELL	1.0684	1.47e-14	0.56518	2.38e-07
Cluster-182.4956	--	--	1.3042	1e-22	NA	NA
Cluster-182.5392	DPH5	diphthine methyl ester synthase	1.1106	4.91e-20	0.076838	0.63128
Cluster-1669.0	--	--	1.9537	0.00027102	0.14279	0.922
Cluster-182.1672	SPCS1	signal peptidase complex subunit 1	1.7974	3.54e-71	-0.30799	0.002588
Cluster-182.7092	--	--	5.5696	0.014673	-0.93628	0.89549
Cluster-182.3731	--	--	1.5825	8.11e-164	0.35371	0.00088207
Cluster-182.5948	--	--	1.7603	0.033824	-0.36736	0.90047
Cluster-519.0	--	--	4.7481	0.00029358	0.71171	0.7679
Cluster-182.2063	--	--	1.3538	7.23e-51	0.26413	0.016861
Cluster-182.2064	--	--	1.3403	4.53e-49	0.04574	0.81035
Cluster-182.3241	--	--	1.1115	3.86e-58	1.8934	0.78285
Cluster-182.5230	ZDHHC2_15_20	palmitoyltransferase ZDHHC2/15/20	1.2199	2.18e-29	0.44983	0.00031628
Cluster-182.5231	YAT	yeast amino acid transporter	1.3954	2.07e-05	0.050825	0.89549
Cluster-182.5237	--	--	1.89	3.22e-06	0.035635	0.9086
Cluster-182.6236	--	--	1.7465	2.49e-15	0.88656	0.00019683
Cluster-182.1805	--	--	1.0627	3.71e-35	-0.489	0.021032
Cluster-2641.0	--	--	5.5019	8e-05	2.9069	0.63256
Cluster-182.549	--	--	1.9381	1.22e-05	NA	NA
Cluster-182.543	--	--	2.0906	7.92e-15	NA	NA
Cluster-182.545	--	--	1.8462	0.0046634	NA	NA
Cluster-182.3125	TCF25, RQC1	transcription factor 25	1.432	7.41e-87	-0.20731	0.00089326
Cluster-757.0	--	--	5.8474	0.0039783	0.024844	0.99929
Cluster-182.3382	--	--	1.6705	2.28e-188	0.98094	2.06e-60
Cluster-692.0	--	--	6.9813	0.0001906	-0.93723	0.64848
Cluster-182.2477	PLD1_2	phospholipase D1/2	1.3106	3.23e-77	0.67942	8.82e-40
Cluster-182.2473	--	--	1.2888	3.88e-123	0.36149	4.32e-09
Cluster-182.301	--	--	1.0648	0.031492	-0.21114	0.5426
Cluster-182.1051	--	--	1.0816	5.18e-05	NA	NA
Cluster-182.1057	--	--	1.2572	0.0072401	0.66306	0.43714
Cluster-182.2449	--	--	1.4823	9.78e-86	0.53811	2.82e-11
Cluster-182.3710	ERCC4, XPF	DNA excision repair protein ERCC-4	1.0518	4.74e-40	0.15319	0.10973
Cluster-182.3719	--	--	1.5436	4.97e-59	-0.42741	5.68e-08
Cluster-182.5926	--	--	1.9797	0.014495	NA	NA
Cluster-182.5920	--	--	3.3052	6.25e-15	0.34251	0.40207
Cluster-182.5921	--	--	2.2963	1.22e-37	-2.435	0.70737
Cluster-182.6295	--	--	1.0504	2.54e-07	0.22565	0.29554
Cluster-182.6294	--	--	1.2556	0.0017713	-0.19727	0.63096
Cluster-182.6290	--	--	1.6444	0.0055229	0.11013	0.89154
Cluster-182.2040	PSMD9, RPN4	26S proteasome regulatory subunit N4	1.1925	2.59e-29	-0.1084	0.49458
Cluster-182.4291	--	--	2.5209	1.79e-82	-0.057919	0.77314
Cluster-182.6219	--	--	1.1257	0.034599	0.39048	0.38792
Cluster-1556.0	--	--	3.9022	0.039611	-1.7755	0.19554
Cluster-182.2676	--	--	2.5239	1.2e-56	0.035668	0.73624
Cluster-182.4884	--	--	1.9576	4.3e-42	0.52833	0.0032912
Cluster-182.1108	--	--	1.8393	0.016108	-0.46043	0.41779
Cluster-182.1106	--	--	1.3589	0.00028804	-0.24992	0.3819
Cluster-182.1102	--	--	1.2624	0.0013696	-0.10801	0.92044
Cluster-182.3005	--	--	1.5299	0.012269	-0.43789	0.92963
Cluster-182.3884	ATP2C	P-type Ca2+ transporter type 2C	1.5532	1.21e-50	0.92646	1.51e-22
Cluster-182.6686	--	--	1.9647	0.011134	1.7091	0.092967
Cluster-182.662	--	--	2.5799	0.005639	-0.67322	0.63971
Cluster-182.3088	ATG33	autophagy-related protein 33	1.0298	3.91e-36	-0.078116	0.49166
Cluster-182.6908	--	--	1.147	0.038061	0.60815	0.14152
Cluster-182.7235	--	--	4.9023	0.020186	-1.8209	0.78832
Cluster-1068.0	--	--	4.706	0.024808	-0.73455	0.739
Cluster-612.0	--	--	5.812	0.0050195	NA	NA
Cluster-182.5279	--	--	1.009	2.51e-08	-0.13604	0.76291
Cluster-182.5271	--	--	3.4696	6.01e-05	-1.01	0.34968
Cluster-182.5272	--	--	2.0264	6.81e-47	0.086567	0.66787
Cluster-182.1595	TSEN54	tRNA-splicing endonuclease subunit Sen54	1.157	2.16e-22	0.44367	0.0032169
Cluster-182.1379	FAS2	fatty acid synthase subunit alpha, fungi type	1.1229	2.32e-19	-0.38691	0.00026011
Cluster-586.0	--	--	5.0716	0.046106	0.98728	0.89549
Cluster-182.5293	--	--	1.3269	8.28e-13	0.94114	0.0001729
Cluster-630.0	--	--	6.3445	0.00059966	NA	NA
Cluster-182.2613	--	--	1.1541	2.93e-94	0.10663	0.13915
Cluster-182.3524	TIM8	mitochondrial import inner membrane translocase subunit TIM8	1.0808	1.43e-23	0.70314	1.98e-11
Cluster-182.3528	BCAP31, BAP31	B-cell receptor-associated protein 31	1.5553	1.61e-87	0.27969	0.00028926
Cluster-182.5049	--	--	3.4534	0.00025278	0.46561	0.89549
Cluster-182.4314	--	--	1.2435	1.47e-42	-0.052116	0.56932
Cluster-182.1785	--	--	1.3376	6.76e-39	-0.3221	2.3e-05
Cluster-182.5983	--	--	2.725	0.038332	-1.3457	0.16153
Cluster-182.649	--	--	1.6981	8.25e-09	-0.44618	0.28416
Cluster-182.647	--	--	2.5165	0.0063776	1.7808	0.16313
Cluster-182.5544	--	--	2.3611	3.25e-20	NA	NA
Cluster-182.3275	PRPS, prsA	ribose-phosphate pyrophosphokinase	1.1026	5.5e-50	3.4333	0.48722
Cluster-182.5783	--	--	3.7434	0.029137	0.051742	0.9958
Cluster-2103.0	--	--	3.5748	0.00063841	NA	NA
Cluster-724.0	--	--	5.9084	0.0045044	-0.93628	0.89549
Cluster-182.1314	--	--	1.1366	5.24e-13	0.27772	0.018482
Cluster-182.1311	--	--	1.357	5.83e-80	0.14311	0.22376
Cluster-679.0	--	--	6.0047	0.016906	NA	NA
Cluster-2611.0	--	--	6.0409	0.035702	NA	NA
Cluster-182.3546	CGR1	rRNA-processing protein CGR1	1.9475	1.29e-67	0.73184	8.95e-12
Cluster-182.5063	--	--	1.2555	3.96e-26	NA	NA
Cluster-182.2495	--	--	3.3128	0	-0.38474	0.026425
Cluster-182.6446	--	--	2.3507	0.021613	-0.51032	0.8606
Cluster-182.6444	--	--	3.6201	6.77e-06	1.2655	NA
Cluster-182.6442	--	--	3.0014	0.017483	2.3905	NA
Cluster-182.6443	--	--	2.9957	0.0050069	0.33093	0.71416
Cluster-182.6448	--	--	3.055	9.01e-17	2.0341	NA
Cluster-182.6449	--	--	3.114	3.15e-05	1.9932	NA
Cluster-182.1148	--	--	1.359	8.09e-15	-0.088054	0.79697
Cluster-182.1145	--	--	1.5556	1.97e-10	NA	NA
Cluster-182.2900	MRP49	large subunit ribosomal protein MRP49	1.113	1.03e-09	0.68861	8.03e-10
Cluster-182.622	--	--	1.7177	0.0033908	0.84686	0.33353
Cluster-182.629	--	--	4.4824	0.043925	0.38284	0.85229
Cluster-182.3034	--	--	1.8902	1.11e-27	0.66078	3.8e-25
Cluster-182.3043	--	--	1.7264	3.48e-168	1.5385	0.11057
Cluster-182.2796	--	--	1.1003	3.59e-96	0.43349	1.18e-27
Cluster-182.2805	SMARCA5, SNF2H, ISWI	SWI/SNF-related matrix-associated actin-dependent regulator of chromatin subfamily A member 5	1.0521	3.61e-08	-0.011778	0.97722
Cluster-1588.0	--	--	5.4062	0.048523	0.61322	0.81149
Cluster-182.1085	AHCTF1, ELYS	protein ELYS	1.2652	1.13e-24	-0.45663	0.00042452
Cluster-182.1084	--	--	1.0709	9.97e-10	0.66933	3.52e-08
Cluster-654.0	--	--	5.2842	0.027791	NA	NA
Cluster-182.1551	--	--	2.5152	3.57e-74	3.7002	0.28076
Cluster-182.1558	--	--	1.4072	5.1e-26	0.24368	0.002761
Cluster-182.4106	RPB9, POLR2I	DNA-directed RNA polymerase II subunit RPB9	1.3261	3.03e-34	0.53447	1.19e-08
Cluster-182.1332	--	--	1.6802	1.18e-38	NA	NA
Cluster-182.1888	--	--	1.9764	1.47e-35	-0.62224	0.77476
Cluster-182.4454	GNA	guanine nucleotide-binding protein subunit alpha, other	1.3123	1.85e-26	-0.030904	0.89549
Cluster-182.838	--	--	1.3186	9.86e-15	0.97493	9.39e-10
Cluster-182.3565	--	--	1.28	1.4e-53	NA	NA
Cluster-182.6424	--	--	2.5824	2.66e-10	0.89329	0.56313
Cluster-182.6425	--	--	3.1348	1.83e-14	2.5825	NA
Cluster-182.2218	FARSA, pheS	phenylalanyl-tRNA synthetase alpha chain	1.2233	2.16e-78	-0.025096	0.7821
Cluster-182.4357	PCF11	pre-mRNA cleavage complex 2 protein Pcf11	1.3735	7.64e-96	0.5263	2.72e-11
Cluster-182.4350	--	--	1.2903	1.67e-17	0.11916	0.24797
Cluster-182.2377	--	--	2.1899	3.12e-262	-0.98422	2.39e-20
Cluster-182.604	--	--	3.7452	0.0031248	2.0815	NA
Cluster-182.3470	--	--	1.4548	8.96e-19	-0.81394	3.28e-27
Cluster-182.5746	--	--	1.3371	4.3e-07	-0.1133	0.86455
Cluster-182.5567	--	--	3.1069	0.045245	0.96918	0.54692
Cluster-182.6875	--	--	4.6574	5.31e-06	-3.0449	0.064771
Cluster-874.0	--	--	5.0787	0.0092249	NA	NA
Cluster-675.0	--	--	6.8834	6.23e-05	NA	NA
Cluster-182.1532	--	--	1.3175	5.67e-26	0.028749	0.81518
Cluster-182.4163	NLGN	neuroligin	1.348	3.36e-17	-0.47183	7.37e-05
Cluster-182.2982	RP-S30e, RPS30	small subunit ribosomal protein S30e	1.48	2.66e-60	-0.37749	1.22e-08
Cluster-182.5774	--	--	1.8986	8.07e-45	0.1588	0.85632
Cluster-182.4378	acyP	acylphosphatase	2.9538	3.51e-23	0.27901	0.62773
Cluster-182.4370	--	--	1.626	1.05e-41	-0.76125	1.9e-05
Cluster-182.5177	PPIP5K, VIP	inositol-hexakisphosphate/diphosphoinositol-pentakisphosphate 1-kinase	1.2086	1.47e-33	0.82079	8.3e-36
Cluster-182.5174	pheA2	prephenate dehydratase	1.3236	1.03e-27	0.36155	0.011427
Cluster-182.5554	--	--	1.1484	4.78e-28	0.71666	1.65e-07
Cluster-182.5551	CDK	cyclin-dependent kinase	1.1494	4.19e-11	0.32267	0.12588
Cluster-182.2532	--	--	1.72	2.12e-111	-0.90525	7.39e-06
Cluster-182.6092	--	--	1.0803	0.0060236	0.30881	0.50248
Cluster-182.2539	TADA2A, ADA2	transcriptional adapter 2-alpha	1.4634	1.31e-97	0.81501	2.34e-46
Cluster-182.5541	--	--	2.5155	1.98e-13	0.6238	0.096087
Cluster-182.5546	--	--	3.632	6.71e-34	-1.6795	0.16509
Cluster-626.0	--	--	6.6825	0.00023575	NA	NA
Cluster-182.2114	RP-L13, MRPL13, rplM	large subunit ribosomal protein L13	1.6136	7.67e-50	0.12361	0.39312
Cluster-182.4490	--	--	1.1656	4.18e-13	0.68473	9.66e-05
Cluster-583.0	--	--	6.5881	0.00052698	-2.1433	0.4922
Cluster-182.1049	TXNL4A, DIB1	U5 snRNP protein, DIM1 family	1.2627	7.06e-24	-0.14421	0.48489
Cluster-182.412	--	--	3.4426	0.0037287	-0.0013888	0.99934
Cluster-182.6392	--	--	5.5367	0.014482	5.5045	NA
Cluster-182.6174	--	--	1.6643	1.45e-11	0.30311	0.86455
Cluster-182.6175	--	--	2.2655	0.00053575	0.76908	0.2536
Cluster-182.6170	--	--	1.6831	0.00091042	-0.17612	0.78441
Cluster-603.0	--	--	7.2902	1.36e-05	NA	NA
Cluster-182.2257	--	--	1.2915	2.49e-67	0.043202	0.63782
Cluster-182.4820	LIPA	lysosomal acid lipase/cholesteryl ester hydrolase	1.1456	2.62e-42	0.41237	3.43e-08
Cluster-613.0	--	--	5.5231	0.043723	-2.8504	0.64428
Cluster-182.5150	--	--	1.7605	1.57e-78	-0.15556	0.24162
Cluster-182.5154	--	--	1.4399	8.14e-14	-0.51714	0.25349
Cluster-182.1709	--	--	1.5102	3.91e-09	-0.35652	0.44949
Cluster-182.1254	--	--	1.0436	5.34e-05	NA	NA
Cluster-182.1255	--	--	1.0591	1.91e-07	0.13578	0.54981
Cluster-182.1253	--	--	1.4793	7.32e-36	-0.27775	4.91e-05
Cluster-182.1702	--	--	2.1971	3.26e-26	0.96462	2.7e-07
Cluster-2314.0	--	--	2.0803	0.0050656	-1.1148	0.22908
Cluster-182.1703	--	--	3.3585	4.76e-275	0.82268	1.79e-12
Cluster-182.6843	--	--	3.0188	0.032061	0.1236	0.90252
Cluster-182.952	--	--	2.2276	8.48e-15	-0.84234	0.07779
Cluster-2485.0	--	--	4.1999	0.022118	NA	NA
Cluster-182.3493	VPS13A_C	vacuolar protein sorting-associated protein 13A/C	1.1087	7.46e-42	0.89342	1.49e-26
Cluster-182.6611	--	--	5.8039	2.12e-05	NA	NA
Cluster-182.6617	PDR, CDR1	ATP-binding cassette, subfamily G (WHITE), member 2, PDR	1.0167	0.040456	0.91991	0.1706
Cluster-182.6615	--	--	2.9258	5.7e-07	-0.17	0.75337
Cluster-182.1068	PPIL1	peptidyl-prolyl cis-trans isomerase-like 1	1.1953	2.89e-20	0.18487	0.12759
Cluster-182.1392	--	--	2.7782	8.58e-41	-1.1804	0.38018
Cluster-182.1390	--	--	2.5081	4.68e-240	0.013386	0.92301
Cluster-182.437	--	--	1.5503	0.0021711	0.81221	0.046713
Cluster-182.5645	--	--	1.5813	0.016957	1.4548	0.13768
Cluster-182.6377	HXT	MFS transporter, SP family, sugar:H+ symporter	2.933	3.5e-08	0.0012099	0.99934
Cluster-182.5278	--	--	2.7167	2.23e-13	0.15868	0.73384
Cluster-182.6110	--	--	1.8384	3.16e-29	-0.9189	0.1323
Cluster-1461.0	--	--	5.0073	0.035624	NA	NA
Cluster-1481.0	FTH1	ferritin heavy chain	4.6813	0.0025383	0.94244	0.58986
Cluster-182.895	--	--	1.2383	1.66e-07	0.88861	0.63323
Cluster-182.2277	--	--	1.6987	4.64e-144	0.49041	5.4e-22
Cluster-182.4093	DHX35	ATP-dependent RNA helicase DDX35	1.1566	5.24e-32	-0.094375	0.36632
Cluster-182.4846	--	--	1.2256	3.67e-10	0.74284	7.69e-10
Cluster-182.5134	--	--	1.2727	0.010002	0.092948	0.89549
Cluster-182.5130	K22993	bifunctional Delta-12/omega-3 fatty acid desaturase	2.1545	0.0068099	0.69569	0.63287
Cluster-2488.0	--	--	3.3888	0.0041703	0.038484	0.98988
Cluster-182.1236	--	--	1.7513	0.031177	NA	NA
Cluster-182.3603	LARS, leuS	leucyl-tRNA synthetase	1.5678	4.35e-108	0.065182	0.36459
Cluster-182.2719	--	--	1.1683	3.79e-33	0.37085	0.0013276
Cluster-182.3400	--	--	2.0373	4.02e-09	-0.20906	0.76795
Cluster-182.1374	--	--	1.4341	0.010692	-0.68079	0.091278
Cluster-182.3932	--	--	1.0887	3.27e-31	-0.0054556	0.97433
Cluster-182.5584	--	--	1.5963	5.89e-17	0.43274	0.12597
Cluster-182.5583	--	--	1.6586	2.16e-07	-0.094147	0.70728
Cluster-182.5580	LSM5	U6 snRNA-associated Sm-like protein LSm5	2.8142	1.68e-19	0.063184	0.89549
Cluster-182.6582	--	--	5.8709	0.048665	NA	NA
Cluster-182.6581	--	--	3.6327	4.07e-09	-0.020704	0.99219
Cluster-182.6586	--	--	3.7231	0.0011054	-3.6861	NA
Cluster-182.6584	--	--	2.3677	0.0053817	0.92777	0.29295
Cluster-182.6634	--	--	2.1608	5.2e-23	0.05159	0.92474
Cluster-182.6636	COX2	cytochrome c oxidase subunit 2	8.8924	0.00048697	0.96434	0.43772
Cluster-182.4671	--	--	1.3359	1.01e-12	0.66805	0.0001915
Cluster-182.4184	H2A	histone H2A	1.0046	9.48e-40	0.11872	0.19872
Cluster-182.1008	--	--	1.0397	5.02e-06	0.47795	0.044532
Cluster-182.1914	--	--	1.04	9.3e-09	0.25126	0.62569
Cluster-182.450	--	--	5.8307	0.0023227	-1.5151	0.37654
Cluster-182.451	--	--	2.8783	0.013883	-0.59753	0.8694
Cluster-182.453	--	--	2.973	3.79e-08	1.1722	0.76039
Cluster-182.456	LIG4, DNL4	DNA ligase 4	1.1114	0.024821	0.10056	0.89977
Cluster-182.457	--	--	1.9078	0.035754	-0.23143	0.87002
Cluster-182.6135	--	--	1.3198	0.0065221	0.26202	0.70262
Cluster-182.5704	NOC4, UTP19	U3 small nucleolar RNA-associated protein 19	1.2552	6e-15	0.74595	1.71e-06
Cluster-182.2290	SENP8, NEDP1, DEN1	sentrin-specific protease 8	1.2765	7.75e-50	0.8819	6.76e-37
Cluster-182.5112	PIK3C3, VPS34	phosphatidylinositol 3-kinase	1.0847	1.07e-17	0.54996	6.12e-06
Cluster-182.211	--	--	1.8404	3.18e-11	0.27625	0.76382
Cluster-182.4861	--	--	1.5803	2.1e-07	-0.10346	0.51712
Cluster-182.859	--	--	3.1502	1.37e-13	-0.33158	0.51944
Cluster-182.689	--	--	3.4173	1.11e-14	2.1583	NA
Cluster-182.688	--	--	3.8178	2.07e-18	-0.92988	0.59567
Cluster-182.1219	LYRM7, MZM1	complex III assembly factor LYRM7	1.2557	2.25e-17	0.34902	0.019778
Cluster-182.2594	--	--	1.7188	1.66e-214	0.41913	1.57e-10
Cluster-614.0	RP-S12, MRPS12, rpsL	small subunit ribosomal protein S12	6.0025	0.0026253	NA	NA
Cluster-182.2330	ndh	NADH:quinone reductase (non-electrogenic)	1.1843	2.18e-79	0.70714	1.72e-36
Cluster-182.4474	--	--	1.1065	1.65e-37	0.85667	1.89e-28
Cluster-182.4479	--	--	1.1066	2.42e-26	0.13849	0.18088
Cluster-182.5872	--	--	2.3006	3.3e-05	0.025497	0.99929
Cluster-182.5878	--	--	1.2649	0.00011186	0.45369	0.065441
Cluster-326.1	--	--	4.2414	0.00020148	0.41183	0.80257
Cluster-182.6659	--	--	3.8057	4.36e-13	0.70184	NA
Cluster-182.6655	--	--	1.4334	0.00026137	0.50682	0.4937
Cluster-182.6652	CTR, HNM1	choline transport protein	3.2871	1.14e-16	-1.4771	0.14069
Cluster-182.6650	--	--	4.1319	1.98e-10	0.91602	0.41004
Cluster-1690.0	gnl, RGN	gluconolactonase	2.1293	0.016586	NA	NA
Cluster-182.4657	EMC6, TMEM93	ER membrane protein complex subunit 6	1.1257	1.51e-21	-0.28965	0.014231
Cluster-588.0	--	--	6.1216	0.014412	NA	NA
Cluster-182.1971	--	--	1.036	1.42e-29	0.32668	0.023592
Cluster-182.472	--	--	4.4423	3.54e-11	0.28614	0.78845
Cluster-182.470	--	--	3.0455	0.00065212	2.1572	NA
Cluster-182.474	--	--	4.2985	0.00021534	3.6967	0.29251
Cluster-592.0	ND4L	NADH-ubiquinone oxidoreductase chain 4L	6.5728	0.0010567	2.1434	0.42047
Cluster-182.7356	--	--	5.0213	0.0091828	NA	NA
Cluster-182.6338	--	--	1.3162	5.69e-08	NA	NA
Cluster-182.2100	SLC30A1, ZNT1	solute carrier family 30 (zinc transporter), member 1	1.516	6.62e-84	0.39874	0.0030489
Cluster-182.874	--	--	5.8182	0.002099	6.0397	NA
Cluster-182.873	--	--	4.2032	0.00041016	1.4221	0.50891
Cluster-182.4222	manA, MPI	mannose-6-phosphate isomerase	1.2122	2.87e-24	-0.9902	1.53e-09
Cluster-182.1761	TMED10, ERV25	p24 family protein delta-1	1.0169	5.07e-32	-0.35802	4.61e-05
Cluster-182.3996	QCR9, UCRC	ubiquinol-cytochrome c reductase subunit 9	1.6228	1.55e-22	0.0074511	0.9872
Cluster-182.3993	--	--	1.2926	1.02e-55	-0.80731	1.06e-29
Cluster-182.3904	--	--	2.7836	1.06e-130	0.51176	0.00059092
Cluster-182.6811	--	--	4.8759	6.52e-05	-1.6076	0.1476
Cluster-182.6815	--	--	4.8214	6.14e-05	-2.5172	0.074448
Cluster-182.6814	--	--	4.3797	0.00049616	2.5135	0.15795
Cluster-1182.0	PK, pyk	pyruvate kinase	5.5672	0.012917	NA	NA
Cluster-182.6674	--	--	4.1561	0.048945	2.5944	0.49387
Cluster-182.6670	--	--	2.4069	7e-09	NA	NA
Cluster-182.5090	SPC24	kinetochore protein Spc24, fungi type	1.4982	7.41e-29	0.27662	0.059565
Cluster-182.5329	--	--	1.4117	1.06e-20	NA	NA
Cluster-182.1955	RRN3, TIFIA	RNA polymerase I-specific transcription initiation factor RRN3	1.344	3.64e-70	0.28311	0.00025849
Cluster-182.1407	FKBP2	FK506-binding protein 2	1.159	6.23e-14	-0.53398	0.0020801
Cluster-182.1959	--	--	1.5033	6.32e-88	0.49672	7.96e-11
Cluster-182.499	--	--	3.1862	3.6e-05	3.1142	NA
Cluster-182.5631	--	--	1.3551	0.049216	0.28874	0.69388
Cluster-182.5665	--	--	1.0135	8.11e-13	0.37358	0.0011442
Cluster-651.0	--	--	5.8571	0.011256	1.5339	0.38887
Cluster-182.5407	--	--	5.9349	0.0037334	-0.11611	0.89979
Cluster-182.5405	--	--	1.0108	2.04e-10	-0.12828	0.5799
Cluster-182.5402	--	--	1.173	0.00025685	0.33169	0.17788
Cluster-182.5400	HRAD17, RAD24	cell cycle checkpoint protein	1.0197	2.23e-17	0.62756	1.53e-07
Cluster-2156.0	--	--	3.2479	0.00083511	1.8436	0.079294
Cluster-182.4752	--	--	1.3211	1.16e-18	0.24543	0.1511
Cluster-430.0	--	--	5.9584	0.041645	NA	NA
Cluster-182.5182	--	--	1.8098	7.26e-12	-0.45471	0.19161
Cluster-182.539	--	--	1.4069	0.0074329	0.72546	0.65182
Cluster-182.538	--	--	2.8354	0.00022667	-0.93628	0.89549
Cluster-182.534	--	--	1.3354	0.0046241	-0.98077	0.72769
Cluster-182.533	--	--	1.3323	0.00050211	0.36845	0.46225
Cluster-182.77	ATPeF0A, MTATP6, ATP6	F-type H+-transporting ATPase subunit a	7.4734	3.85e-07	1.2695	0.1366
Cluster-182.3319	DCAF6, IQWD1, NRIP, ARCAP	DDB1- and CUL4-associated factor 6	1.063	1.39e-81	0.36826	5.39e-13
Cluster-182.3315	--	--	1.3998	2.12e-83	0.73949	3.85e-37
Cluster-182.4690	--	--	1.7427	4.15e-70	0.36645	8.01e-05
Cluster-182.5343	--	--	1.1425	9.41e-08	-0.53021	0.066613
Cluster-182.701	--	--	4.0445	0.010669	2.8485	0.64818
Cluster-182.709	--	--	2.4542	0.014527	NA	NA
Cluster-182.7315	--	--	2.1047	0.0071531	0.068087	0.89154
Cluster-1712.0	--	--	3.3715	0.0064236	NA	NA
Cluster-974.0	gabD	succinate-semialdehyde dehydrogenase / glutarate-semialdehyde dehydrogenase	5.0377	0.027889	NA	NA
Cluster-182.3760	--	--	1.1799	1.47e-25	0.47468	0.36512
Cluster-851.0	--	--	5.3241	0.037126	NA	NA
Cluster-182.2148	--	--	1.254	2.75e-22	0.082894	0.8217
Cluster-182.5424	--	--	1.985	7.03e-11	0.64515	0.016845
Cluster-544.0	--	--	6.1396	0.029137	NA	NA
Cluster-182.4590	--	--	2.1887	6.84e-85	0.78742	2.29e-16
Cluster-182.4594	--	--	1.0234	7.22e-14	-0.9466	1.9e-18
Cluster-1992.0	--	--	3.5809	0.0010198	0.42516	0.89936
Cluster-182.6733	--	--	2.9278	0.0012362	-0.15519	0.25669
Cluster-182.4773	SF3B14	pre-mRNA branch site protein p14	1.0332	2.44e-30	0.017231	0.90047
Cluster-182.1197	--	--	1.4292	1.67e-30	-0.46706	1.06e-10
Cluster-991.0	--	--	5.9584	0.041645	-0.93628	0.89549
Cluster-471.0	--	--	6.0938	0.010552	-0.93628	0.89549
Cluster-1158.0	--	--	4.8091	0.020076	NA	NA
Cluster-182.510	--	--	1.2226	0.040783	0.10542	0.69898
Cluster-182.517	--	--	1.0906	1.23e-07	0.32102	0.15269
Cluster-182.7456	--	--	2.3389	9.19e-05	0.76967	0.43961
Cluster-1474.0	--	--	3.1415	0.046617	NA	NA
Cluster-182.3370	SKO1, ATF1, PCR1	ATF/CREB family transcription factor	1.0143	1.39e-59	0.28423	8.42e-09
Cluster-182.6509	--	--	1.9404	0.00074723	-0.93628	0.89549
Cluster-182.3483	SLC12A9, CCC6	solute carrier family 12 (potassium/chloride transporters), member 9	1.4776	4.15e-73	0.28772	0.00059186
Cluster-182.2352	RAD5	DNA repair protein RAD5	1.5612	2.25e-18	0.0037992	0.9992
Cluster-182.2422	--	--	1.7915	1.15e-128	0.15296	0.0043436
Cluster-182.2355	--	--	2.1072	1.96e-109	-0.99876	1.49e-21
Cluster-182.2428	--	--	1.3291	9.23e-117	0.76099	9.94e-36
Cluster-182.359	--	--	4.2782	0.0034444	-0.55827	0.83474
Cluster-182.5362	--	--	1.3358	5.98e-24	-0.53148	5.07e-05
Cluster-182.3687	--	--	1.3021	7.87e-90	0.89127	4.5e-45
Cluster-182.1193	--	--	2.4689	0.021934	-0.69096	0.01575
Cluster-182.1995	PPCS, COAB	phosphopantothenate---cysteine ligase (ATP)	1.0574	2.8e-28	0.4511	4.03e-05
Cluster-182.1996	EIF2AK3, PERK	eukaryotic translation initiation factor 2-alpha kinase 3	1.3752	6.21e-44	0.57775	4.56e-18
Cluster-1273.0	ND5	NADH-ubiquinone oxidoreductase chain 5	6.3728	4.21e-05	3.5323	0.4115
Cluster-182.3743	TFIIA2, GTF2A2, TOA2	transcription initiation factor TFIIA small subunit	1.6449	5.87e-36	0.39686	0.0092717
Cluster-182.2163	ABCF2	ATP-binding cassette, subfamily F, member 2	1.4324	3.88e-123	0.42583	3.76e-15
Cluster-182.296	--	--	5.0507	2.89e-05	3.3499	NA
Cluster-434.0	TUBA	tubulin alpha	6.0804	0.033128	0.98728	0.89549
Cluster-182.2552	--	--	1.4527	2.08e-134	0.75599	5.2e-72
Cluster-182.4715	--	--	1.7605	5.18e-77	-0.16027	0.19129
Cluster-182.1290	--	--	1.1726	9.83e-10	-0.15098	0.50056
Cluster-182.5977	--	--	1.7656	2.6e-21	0.8345	3.54e-12
Cluster-2180.0	--	--	1.7461	0.041663	NA	NA
Cluster-182.7439	--	--	2.848	0.021954	0.79117	0.40046
Cluster-182.6525	--	--	1.0671	0.021898	NA	NA
Cluster-182.6527	--	--	3.0789	0.00077433	2.7051	NA
Cluster-182.3352	GLP-F	aquaglyceroporin related protein, other eukaryote	1.0995	1.29e-22	-0.042105	0.77387
Cluster-182.5525	--	--	2.6704	0.00074381	NA	NA
Cluster-182.740	--	--	2.0553	1.94e-09	-0.19465	0.75359
Cluster-182.741	--	--	3.3263	0.01844	-0.11555	0.89127
Cluster-182.742	--	--	1.9377	0.044079	-0.061122	0.96283
Cluster-648.0	--	--	7.2566	8.03e-06	NA	NA
Cluster-182.1608	CDIPT	CDP-diacylglycerol--inositol 3-phosphatidyltransferase	1.054	9.13e-36	0.087131	0.36525
Cluster-182.6534	--	--	1.4923	0.013451	0.13249	0.89102
Cluster-182.6532	--	--	2.6591	1.41e-10	0.76068	0.69438
Cluster-2056.0	--	--	2.1825	0.023734	1.0836	0.57595
Cluster-182.3725	--	--	2.5771	0	0.40637	3.78e-08
Cluster-182.3722	ELP6	elongator complex protein 6	1.7153	4.2e-90	-0.12553	0.19587
Cluster-182.5609	--	--	1.6154	0.009311	0.10522	0.80549
Cluster-182.7366	--	--	2.1713	0.03842	0.20357	0.76487
Cluster-601.0	--	--	6.433	0.0018668	-0.53293	0.92484
Cluster-1522.0	--	--	2.6358	0.036279	-2.8353	0.602
Cluster-182.4731	--	--	1.3071	0.015811	1.8508	0.78617
Cluster-1166.0	--	--	2.569	0.0023734	NA	NA
Cluster-182.1043	--	--	1.0539	1.21e-07	-0.10693	0.67213
Cluster-182.558	--	--	3.5311	0.043187	1.1133	0.24924
Cluster-182.553	--	--	3.6375	0.0039974	-0.26493	0.89549
Cluster-182.3313	UBE2K, HIP2, UBC1	ubiquitin-conjugating enzyme (huntingtin interacting protein 2)	1.0339	8.26e-39	0.30284	3.3e-05
Cluster-182.6544	--	--	2.2241	2.31e-17	-0.45582	0.78285
Cluster-182.2399	--	--	1.6777	9.18e-90	0.7158	2.78e-24
Cluster-182.2393	--	--	2.0772	3.84e-172	-0.12345	0.31039
Cluster-182.5019	--	--	1.9823	3.66e-39	0.37068	0.00018405
Cluster-182.5013	--	--	1.5491	9.77e-44	0.53348	4.07e-09
Cluster-182.4949	NOG1	nucleolar GTP-binding protein	1.0425	2.36e-27	0.7595	2.51e-24
Cluster-182.4943	--	--	1.0611	1.55e-08	0.93056	8.19e-05
Cluster-182.762	--	--	1.5479	3.05e-26	-0.074646	0.7149
Cluster-182.1664	--	--	1.1522	3.72e-36	0.63853	2.39e-16
Cluster-507.0	CTR, HNM1	choline transport protein	5.4261	0.049303	NA	NA
Cluster-182.4050	--	--	1.0041	1.72e-26	0.98728	0.89549
Cluster-182.1483	--	--	1.9369	2.46e-55	-0.25972	0.17861
Cluster-182.7082	--	--	2.3512	3.26e-18	0.085797	0.77968
Cluster-182.6033	--	--	1.2895	0.030752	-0.8248	0.3173
Cluster-182.6970	--	--	1.3415	0.031761	-0.76069	0.22239
Cluster-182.3255	PAN1	actin cytoskeleton-regulatory complex protein PAN1	1.0081	2.58e-44	0.42333	1.27e-10
Cluster-182.3708	--	--	1.8676	3.77e-39	-0.44697	8.96e-05
Cluster-182.5950	--	--	1.9308	0.00015022	-0.64456	0.76379
Cluster-182.5953	--	--	2.8867	3.64e-21	0.69302	2.02e-05
Cluster-182.6756	--	--	1.1216	0.036604	0.18337	0.72245
Cluster-182.6029	--	--	1.2149	8.31e-05	0.19973	0.53304
Cluster-182.4532	--	--	1.0496	4.65e-12	-0.41848	0.00031073
Cluster-1567.0	--	--	2.9109	0.021122	0.48008	0.89549
Cluster-182.5225	--	--	1.4736	1.4e-05	NA	NA
Cluster-182.1344	--	--	1.2777	0.022199	-0.74014	0.078927
Cluster-182.7163	--	--	1.6155	0.026897	0.89075	0.21511
Cluster-182.2668	--	--	1.1985	4.71e-28	-0.2879	0.71163
Cluster-182.3397	PTH2, PTRH2	peptidyl-tRNA hydrolase, PTH2 family	1.1766	6e-12	0.28067	0.020783
Cluster-182.5038	--	--	1.0768	4.45e-25	0.7829	7.13e-25
Cluster-2350.0	--	--	2.3195	0.024105	0.27895	0.86456
Cluster-182.2919	--	--	1.114	3.68e-24	0.66109	7.69e-19
Cluster-1700.0	--	--	6.8251	1.68e-07	NA	NA
Cluster-182.1139	--	--	1.3148	1.6e-09	NA	NA
Cluster-182.3891	--	--	1.5484	1.35e-61	0.26053	0.0076154
Cluster-182.7202	--	--	3.448	8.99e-05	1.2737	0.15796
Cluster-182.576	--	--	1.6889	0.018191	-0.060492	0.94597
Cluster-182.6006	--	--	2.8431	0.0023227	1.8902	0.12937
Cluster-182.6007	--	--	4.1788	2.46e-07	0.75611	NA
Cluster-182.6000	--	--	1.2438	0.0056859	0.43632	0.27593
Cluster-182.2053	--	--	1.3793	3.76e-61	0.59227	1.71e-23
Cluster-182.4518	--	--	1.0363	3.14e-33	0.080025	0.40405
Cluster-182.4512	CHS1	chitin synthase	1.4416	2.35e-55	-0.15982	0.23679
Cluster-1346.0	--	--	4.3776	0.0074666	3.4717	0.29512
Cluster-2317.0	--	--	4.2921	0.011694	-1.1878	0.6188
Cluster-182.591	--	--	4.1075	0.00011248	NA	NA
Cluster-182.1134	--	--	1.8053	4.18e-05	0.31283	0.69943
Cluster-393.0	--	--	6.0804	0.033128	NA	NA
Cluster-182.4278	--	--	1.0696	1.01e-30	-0.089125	0.50376
Cluster-1044.0	--	--	3.292	0.032886	NA	NA
Cluster-182.6445	--	--	3.4738	3.34e-07	1.6921	NA
Cluster-182.3510	--	--	1.2971	1.24e-95	0.64223	8.09e-16
Cluster-182.864	--	--	2.7754	0.005962	NA	NA
Cluster-182.2935	--	--	2.1636	7.38e-37	-0.27159	0.40591
Cluster-182.2931	--	--	1.2374	5.86e-44	NA	NA
Cluster-182.2938	PIPOX	sarcosine oxidase / L-pipecolate oxidase	1.0276	2.52e-60	0.11932	0.01934
Cluster-182.4427	--	--	2.6114	4.27e-255	0.59423	2.12e-19
Cluster-182.5241	--	--	1.0419	9.55e-16	0.27296	0.0074088
Cluster-182.1734	RTF1	RNA polymerase-associated protein RTF1	1.0698	1.18e-34	0.70419	5.13e-16
Cluster-182.1117	--	--	1.3636	0.024523	-0.25782	0.22427
Cluster-182.679	--	--	1.6492	2.26e-08	0.13408	0.20806
Cluster-182.677	--	--	1.5009	0.0075838	NA	NA
Cluster-182.6249	--	--	1.2195	0.014791	NA	NA
Cluster-182.5911	--	--	1.5697	2.53e-24	0.014929	0.95862
Cluster-926.0	--	--	7.1922	3.18e-07	NA	NA
Cluster-182.4525	--	--	1.3651	1.9e-48	-0.21875	0.15925
Cluster-182.1560	PRO1, NOSA	C6 transcription factor Pro1	2.0503	1.27e-184	-0.24262	0.0032542
Cluster-182.4139	--	--	1.1843	3.52e-43	0.18387	0.17567
Cluster-2277.0	--	--	2.5799	0.0013763	-0.055498	0.96822
Cluster-1848.0	--	--	3.1477	0.0011569	0.31333	0.79616
Cluster-182.802	--	--	1.1885	2.55e-11	-0.34292	0.14908
Cluster-182.5078	IP6K, IHPK	inositol-hexakisphosphate 5-kinase	1.1143	2.49e-23	-0.13866	0.20935
Cluster-182.2958	CTU1, NCS6	cytoplasmic tRNA 2-thiolation protein 1	1.7167	5.47e-61	0.12474	0.36851
Cluster-182.2956	RP-L40e, RPL40, UBA52	ubiquitin-large subunit ribosomal protein L40e	1.3145	3.48e-59	0.059267	0.56977
Cluster-182.3874	MRPL43	large subunit ribosomal protein L43	1.7776	2.32e-31	0.42707	0.0028671
Cluster-182.2874	HOS3	histone deacetylase HOS3	1.0114	3.16e-50	0.87847	3.05e-98
Cluster-182.1177	--	--	2.395	9.6e-18	-0.15723	0.6027
Cluster-182.1173	--	--	2.7613	6.14e-15	-0.56135	0.31536
Cluster-182.1179	--	--	1.475	7.52e-37	-0.26109	0.013702
Cluster-182.1798	CHEK2	serine/threonine-protein kinase CHEK2	1.48	1.16e-72	0.48969	2.93e-09
Cluster-182.7249	--	--	4.8947	0.015694	1.0263	0.48566
Cluster-182.6664	--	--	4.5927	0.029985	-3.8506	0.35694
Cluster-182.6269	--	--	1.6109	7.34e-12	0.52504	0.14118
Cluster-182.6263	--	--	2.7654	1.73e-95	0.39757	0.25133
Cluster-182.3239	--	--	1.9732	2.22e-115	0.96972	1.44e-24
Cluster-182.6047	--	--	1.4859	0.00073581	0.40168	0.58572
Cluster-182.6048	--	--	1.1488	0.0046856	NA	NA
Cluster-182.6169	--	--	1.801	4.98e-06	-0.1632	0.79214
Cluster-182.5799	--	--	1.1276	2.16e-13	0.21137	0.11434
Cluster-182.5795	E1.14.99.54	lytic cellulose monooxygenase (C1-hydroxylating)	1.6599	0.00044774	0.063917	0.91117
Cluster-182.5537	NOM1	nucleolar MIF4G domain-containing protein 1	1.0741	1.04e-14	0.31306	0.0019526
Cluster-182.5539	--	--	1.9452	0.013409	0.98728	0.89549
Cluster-182.1091	--	--	1.0214	5.56e-08	-0.38632	0.10087
Cluster-182.4115	PHO87_91	phosphate transporter	2.042	1.15e-206	-0.30742	3.57e-07
Cluster-182.6402	--	--	1.2697	0.042933	0.40796	0.037781
Cluster-569.0	--	--	6.1258	0.011137	NA	NA
Cluster-182.5443	--	--	1.449	7.42e-21	0.53966	1.64e-07
Cluster-2574.1	--	--	5.1448	0.037752	-4.0028	0.18163
Cluster-2045.0	--	--	2.9836	4.39e-08	-0.88776	0.65117
Cluster-182.3551	--	--	1.3733	2.05e-54	-0.20569	0.011355
Cluster-182.2974	--	--	1.313	2.33e-100	0.46653	1.05e-15
Cluster-182.2203	--	--	1.3158	4.08e-128	0.21149	0.00025767
Cluster-182.6271	--	--	2.7674	0.0045918	1.925	0.078927
Cluster-182.6270	--	--	3.2663	0.0024971	-0.53009	0.72743
Cluster-182.3038	BDF1	bromodomain-containing factor 1	1.2779	2.29e-83	0.6175	6.57e-21
Cluster-182.7267	--	--	3.4941	1.25e-07	7.0453	NA
Cluster-182.6054	--	--	1.0547	7.13e-06	-0.091573	0.84845
Cluster-182.6057	--	--	1.9077	2.29e-13	-0.8642	5.9e-08
Cluster-655.0	--	--	5.7379	0.027152	-5.5362	0.29281
Cluster-2273.0	--	--	6.72	1.33e-10	1.5792	0.16248
Cluster-597.0	--	--	5.388	0.025172	NA	NA
Cluster-182.3574	upp, UPRT	uracil phosphoribosyltransferase	1.2042	1.67e-56	1.8508	0.78617
Cluster-619.0	--	--	5.991	0.0055507	NA	NA
Cluster-182.6457	--	--	1.7989	0.00051195	0.67567	0.79092
Cluster-182.2198	--	--	1.3577	1.37e-87	0.021668	0.81271
Cluster-1951.0	--	--	3.6202	0.010687	-0.75836	0.73936
Cluster-182.6439	--	--	1.553	0.00023123	0.96126	0.00017871
Cluster-182.6430	--	--	5.7823	3.53e-05	1.2586	0.21746
Cluster-182.2227	katE, CAT, catB, srpA	catalase	1.7345	3.01e-89	NA	NA
Cluster-182.2222	--	--	1.1002	7.28e-08	-0.35616	1.73e-05
Cluster-182.1210	--	--	1.068	1.13e-20	0.69596	2.42e-09
Cluster-2549.0	--	--	6.5348	1.06e-07	2.2415	0.56705
Cluster-2254.0	--	--	4.5401	0.047159	-1.8633	0.70444
Cluster-182.7061	YAT	yeast amino acid transporter	1.9312	0.00057836	-0.68422	0.1321
Cluster-1755.0	--	--	2.422	0.03098	-0.06446	0.95173
Cluster-182.6086	--	--	3.1749	6.04e-60	-0.13146	0.82412
Cluster-182.5578	--	--	2.1677	2.05e-52	0.10123	0.70062
Cluster-182.4488	--	--	1.7834	5.1e-188	-0.16664	0.045884
Cluster-182.4620	--	--	1.0118	3.61e-33	-0.085468	0.44862
Cluster-182.1504	--	--	1.5363	3.32e-51	0.76374	3.19e-14
Cluster-182.824	katE, CAT, catB, srpA	catalase	2.1645	1.24e-30	0.20116	0.42905
Cluster-182.827	--	--	2.9248	7.09e-15	0.8774	0.14157
Cluster-182.408	--	--	7.3151	2.25e-05	-0.50155	0.81027
Cluster-182.403	ND1	NADH-ubiquinone oxidoreductase chain 1	4.9842	9.8e-07	1.7148	0.096762
Cluster-182.402	--	--	1.4186	0.044079	0.39885	0.30744
Cluster-611.0	--	--	5.9856	0.0032577	-3.5754	0.15778
Cluster-182.2249	PCL6_7	PHO85 cyclin-6/7	1.1917	2.81e-79	-0.37793	1.5e-08
Cluster-182.2241	--	--	1.1633	8.24e-115	0.39405	1.26e-16
Cluster-182.4366	--	--	1.377	2.37e-28	0.19074	0.34235
Cluster-182.5142	--	--	1.2841	2.99e-43	0.15882	0.18983
Cluster-599.0	WARS, trpS	tryptophanyl-tRNA synthetase	6.4389	0.00053975	NA	NA
Cluster-182.1263	--	--	2.0547	1.05e-09	0.15483	0.72705
Cluster-182.1268	--	--	1.7318	1.36e-26	-0.62419	0.014605
Cluster-182.3741	E1.11.1.5	cytochrome c peroxidase	1.272	5.67e-36	-0.025123	0.77663
Cluster-182.3294	--	--	2.674	0	0.53335	1.45e-20
Cluster-182.3924	--	--	1.6071	5.32e-65	-0.040517	0.80423
Cluster-182.2741	uaZ	urate oxidase	1.6913	1.77e-163	-0.049417	0.60387
Cluster-182.2740	--	--	1.4398	5.21e-23	-0.63692	7.1e-17
Cluster-182.962	--	--	1.4996	3.83e-90	0.56808	1.76e-27
Cluster-182.5803	--	--	1.2178	9.9e-14	0.27871	0.10719
Cluster-182.6601	--	--	5.0643	3.63e-26	0.98728	0.89549
Cluster-182.6603	--	--	1.5624	0.045495	0.23268	0.50471
Cluster-182.4600	SIRT4, SIR2L4	NAD-dependent protein deacetylase/lipoamidase sirtuin 4	1.0933	1.02e-10	-0.2372	0.12421
Cluster-2068.0	moeA	molybdopterin molybdotransferase	1.7446	0.00028836	-0.35302	0.60195
Cluster-704.0	--	--	5.792	0.0055326	NA	NA
Cluster-182.791	--	--	1.218	3.93e-07	0.62548	0.096147
Cluster-182.1926	--	--	1.8037	2.7e-48	-0.45378	5.09e-12
Cluster-182.7007	ATP2C	P-type Ca2+ transporter type 2C	2.6509	0.035162	-1.9883	0.10544
Cluster-182.429	--	--	4.0683	0.00074931	0.86306	NA
Cluster-182.422	--	--	1.9942	0.031176	NA	NA
Cluster-182.427	--	--	6.0692	0.03353	2.8485	0.64818
Cluster-182.3608	--	--	1.0469	2.68e-50	0.55856	7.47e-13
Cluster-182.3605	--	--	1.2214	1.16e-36	0.58681	4.8e-09
Cluster-182.6388	--	--	1.1127	0.0006281	0.019657	0.98977
Cluster-182.6162	--	--	2.2417	1.85e-16	NA	NA
Cluster-182.2549	--	--	1.0884	7.24e-42	0.29734	1.51e-06
Cluster-182.6817	--	--	4.8154	0.0030724	0.33105	0.90331
Cluster-1091.0	--	--	5.5591	0.016775	3.082	0.296
Cluster-182.6207	--	--	1.1463	0.00058485	0.14295	0.69262
Cluster-182.6816	--	--	2.6639	0.004222	-0.84118	0.49001
Cluster-575.0	--	--	5.3454	0.031453	3.2058	0.49387
Cluster-182.4836	--	--	1.0817	1.7e-35	-0.047858	0.6505
Cluster-182.3961	--	--	1.5595	6.23e-75	0.11388	0.2827
Cluster-182.3787	--	--	1.4809	1.86e-15	0.63797	4.37e-09
Cluster-182.1242	--	--	1.4513	5.47e-37	-0.39459	0.91911
Cluster-1779.0	--	--	3.1044	7.94e-07	0.046605	0.99929
Cluster-182.6142	FAEB	feruloyl esterase	2.139	8.76e-07	0.76016	0.41371
Cluster-882.0	--	--	5.1276	0.041599	NA	NA
Cluster-1444.0	--	--	4.624	3.2e-05	1.8934	0.78285
Cluster-580.0	--	--	5.148	0.038694	NA	NA
Cluster-182.2896	--	--	1.1225	2.44e-51	0.75433	3.29e-27
Cluster-182.5787	--	--	1.4529	7.32e-13	-0.70913	0.34747
Cluster-182.5828	TAF3	transcription initiation factor TFIID subunit 3	1.099	1.51e-05	0.35835	0.22898
Cluster-182.6625	--	--	2.6286	1.01e-08	NA	NA
Cluster-182.6620	--	--	3.433	0.0088321	-1.4802	0.53349
Cluster-182.6621	--	--	3.5971	4.65e-10	-0.10749	0.93651
Cluster-889.0	--	--	3.9835	0.024079	-0.85268	0.78783
Cluster-182.7361	--	--	5.521	0.045995	0.6167	0.91341
Cluster-660.0	--	--	5.9582	0.0039143	NA	NA
Cluster-182.449	--	--	3.5194	0.00042246	-2.3824	0.17031
Cluster-1309.0	--	--	5.4834	0.017003	-3.4252	0.42047
Cluster-182.1755	--	--	1.196	5.16e-78	0.98728	0.89549
Cluster-182.6547	--	--	3.1221	0.0021278	-1.5686	0.27078
Cluster-182.1222	--	--	1.4863	1.15e-06	1.3323	0.739
Cluster-182.4277	STX5	syntaxin 5	1.1124	6.82e-58	0.56961	3.12e-11
Cluster-182.6548	--	--	2.8579	2.05e-07	-0.54888	0.34831
Cluster-764.0	--	--	5.8877	0.015777	-0.79025	0.82122
Cluster-182.471	--	--	3.6317	2.38e-07	-1.6089	0.43693
Cluster-182.6821	--	--	5.4681	0.024623	-1.4438	0.81237
Cluster-182.3476	TFC6	transcription factor C subunit 6	1.0595	6.28e-31	-0.085655	0.47659
Cluster-182.5737	K09425	Myb-like DNA-binding protein FlbD	3.0688	7.3e-19	-0.16362	0.41959
Cluster-182.5733	--	--	1.837	5.95e-14	NA	NA
Cluster-182.5849	--	--	2.3742	0.00038513	NA	NA
Cluster-182.5847	--	--	2.3468	1.81e-14	NA	NA
Cluster-1623.0	GAPDH, gapA	glyceraldehyde 3-phosphate dehydrogenase (phosphorylating)	5.1885	0.0086626	NA	NA
Cluster-182.6649	--	--	6.0823	0.0093676	6.4696	NA
Cluster-182.6642	--	--	1.9875	8.31e-07	0.49698	0.89549
Cluster-182.4644	--	--	1.5076	6.45e-43	0.74721	6.06e-23
Cluster-182.4648	--	--	1.9865	3.47e-88	0.92988	2.27e-37
Cluster-182.7349	--	--	3.6593	0.00021581	0.19397	0.89549
Cluster-182.465	--	--	3.4061	0.0031947	-1.0324	0.45985
Cluster-182.464	--	--	3.8102	6.63e-05	3.4529	NA
Cluster-182.466	--	--	6.2625	0.0031548	0.014419	0.99934
Cluster-182.461	--	--	3.6194	0.0010814	4.6448	NA
Cluster-182.7212	--	--	4.2217	0.0066981	0.97553	0.76487
Cluster-547.0	--	--	5.4862	0.043925	NA	NA
Cluster-182.6120	--	--	1.9298	1.15e-26	0.6471	0.00055356
Cluster-182.6129	--	--	1.1285	0.017926	-0.51118	0.00013028
Cluster-182.5696	CENPW	centromere protein W	1.7134	9.38e-14	-0.14691	0.74637
Cluster-182.1880	VIT	vacuolar iron transporter family protein	1.091	1.56e-35	0.033517	0.76291
Cluster-610.0	--	--	7.1267	7.44e-06	NA	NA
Cluster-2497.0	--	--	2.3169	0.016142	1.6033	0.36666
Cluster-182.692	--	--	3.1055	1.07e-13	1.5847	NA
Cluster-182.693	--	--	6.7191	0.00023065	2.8831	0.050193
Cluster-182.691	--	--	3.4806	3.99e-11	0.29591	NA
Cluster-182.694	--	--	3.1919	4.91e-13	-1.757	0.72605
Cluster-182.695	--	--	3.751	3.6e-05	-1.2652	0.69489
Cluster-182.698	--	--	3.3421	2.01e-05	-0.58824	0.66044
Cluster-182.1758	--	--	1.2828	1.34e-115	0.236	1.09e-05
Cluster-182.6489	--	--	1.4651	5.32e-08	-0.19155	0.8648
Cluster-182.6482	--	--	3.8023	8.54e-06	-1.2842	0.53223
[truncated: 35 more rows]
